# Supplementary material for: Genetic analysis of grapevine root system architecture and loci associated gene networks
Source: Front Plant Sci. 2023 Feb 2;13:1083374. doi: 10.3389/fpls.2022.1083374 (PMC9932984; doi:10.3389/fpls.2022.1083374)
Supplement: Supplementary Table 1 — Enriched pathways underlying QTL for identical peak position root traits on chromosomes 1, 9, 13, 19 and the genes contributing to the enrichment. [file Table_1.xlsx]

## Sheet: Chromosome 1
Supplementary Table 1a. Enriched pathways underlying QTL for identical peak position root traits on chromosome 1 and the genes contributing to the enrichment. Genes 700 kb either side of the QTL peak position were included in pathway enrichment analysis. Significant pathways determined with Fisher Exact Test and pvalue <0.05.
Enriched VitisNet Networks	# genes contributing to Enriched pathway	# genes in pathway not contributing	Fisher's Exact Test		Gene ID contributing to pathway enrichment 12X.v2	Gene ID contributing to pathway enrichment 12X.v3	Functional Annotation	Brief ID	VitisNet Network	Function
vv10010Glycolysis	2	221	0.03917		VIT_01s0011g04350	Vitvi01g00360	fructose-bisphosphate aldolase, chloroplast precursor	E4_1_2_13	vv10010Glycolysis vv10030Pentose_phosphate vv10051Fructose_and_mannose_metabolism vv10710Carbon_fixation	Metabolism.Primary metabolism.Carbohydrate metabolism.Glycolysis Gluconeogenesis
vv10051Fructose_and_mannose_metabolism	2	115	0.0118		VIT_01s0011g03380	Vitvi01g00274	Dihydrolipoamide S-acetyltransferase (LTA2)	E2_3_1_12	vv10010Glycolysis vv10252Alanine_and_aspartate_metabolism vv10620Pyruvate_metabolism	Metabolism.Primary metabolism.Carbohydrate metabolism.Glycolysis Gluconeogenesis.Pyruvate decarboxylation
vv10100Biosynthesis_of_steroids	2	148	0.01887		VIT_01s0011g03750	Vitvi01g00304	Phosphomannose isomerase	E5_3_1_8	vv10051Fructose_and_mannose_metabolism	Metabolism.Primary metabolism.Carbohydrate metabolism.Monosaccharide metabolism.Fructose and mannose metabolism
vv10311Penicillin_and_cephalosporin_biosynthesis	1	12	0.01803		VIT_01s0011g03640	Vitvi01g00298	Adenylate isopentenyltransferase	E2_5_1_27	vv10100Biosynthesis_of_steroids	Metabolism.Primary metabolism.Lipid metabolism.Steroid metabolism.Steroid biosynthesis
vv10561Glycerolipid_metabolism	4	155	7.655e-05		VIT_01s0011g03880	Vitvi01g00320	Sterol-C5(6)-desaturase	E1_14_21_6	vv10100Biosynthesis_of_steroids	Metabolism.Primary metabolism.Lipid metabolism.Steroid metabolism.Steroid biosynthesis
vv10564Glycerophospholipid_metabolism	3	147	0.001248		VIT_01s0011g03830	Vitvi01g00314	Metallo-beta-lactamase	E3_5_2_6	vv10311Penicillin_and_cephalosporin_biosynthesis	Metabolism.Secondary metabolism.Penicillin and cephalosporin biosynthesis
vv10565Ether_lipid_metabolism	3	50	5.844e-05		VIT_01s0011g03620	Vitvi01g00295	Monoglyceride lipase	E3_1_1_23	vv10561Glycerolipid_metabolism	Metabolism.Primary metabolism.Lipid metabolism.Glycerolipid metabolism.Glycerolipid catabolism
vv10600Sphingolipid_metabolism	3	74	0.0001782		VIT_01s0011g04170	Vitvi01g01957	Phosphatidic acid phosphatase alpha	E3_1_3_4	vv10561Glycerolipid_metabolism vv10564Glycerophospholipid_metabolism vv10565Ether_lipid_metabolism vv10600Sphingolipid_metabolism	Metabolism.Primary metabolism.Lipid metabolism.Glycerolipid metabolism.Glycerophospholipid metabolism
vv10620Pyruvate_metabolism	3	227	0.004184		VIT_01s0011g04160	Vitvi01g01956	Phosphatidic acid phosphatase alpha	E3_1_3_4	vv10561Glycerolipid_metabolism vv10564Glycerophospholipid_metabolism vv10565Ether_lipid_metabolism vv10600Sphingolipid_metabolism	Metabolism.Primary metabolism.Lipid metabolism.Glycerolipid metabolism.Glycerophospholipid metabolism
vv10710Carbon_fixation	2	180	0.02703		VIT_01s0011g04180	Vitvi01g00340	Phosphatidic acid phosphatase / PAP2	E3_1_3_4	vv10561Glycerolipid_metabolism vv10564Glycerophospholipid_metabolism vv10565Ether_lipid_metabolism vv10600Sphingolipid_metabolism	Metabolism.Primary metabolism.Lipid metabolism.Glycerolipid metabolism.Glycerophospholipid metabolism
vv23015mRNA_surveillance_pathway	2	133	0.01548		VIT_01s0011g03700	Vitvi01g00301	Acyl-CoA thioesterase	E3_1_2_1	vv10620Pyruvate_metabolism	Metabolism.Primary metabolism.Carbohydrate metabolism.Monosaccharide metabolism.Pyruvate metabolism
vv30008Ethylene_signaling	5	268	4.232e-05		VIT_01s0011g02740	Vitvi01g00214	Phosphoenolpyruvate carboxylase	E4_1_1_31	vv10620Pyruvate_metabolism vv10710Carbon_fixation vv10720Reductive_carboxylate_cycle vv34020Calcium_signaling_pathway	Metabolism.Primary metabolism.Carbohydrate metabolism.Monosaccharide metabolism.Pyruvate metabolism
vv30009Flower_development	3	201	0.002991		VIT_01s0011g04320	Vitvi01g00355	Poly(A) polymerase	K14376	vv23015mRNA_surveillance_pathway	Metabolism.Primary metabolism.Nucleobase, nucleoside, nucleotide, nucleic acid metabolism.Nucleic acid metabolism.RNA metabolism.RNA catabolism.RNA surveillance
vv34020Calcium_signaling_pathway	2	150	0.01934		VIT_01s0011g03280	Vitvi01g00265	Protein phosphatase 2 regulatory subunit A	K03456	vv23015mRNA_surveillance_pathway vv34020Calcium_signaling_pathway	Signaling.Signaling pathway.Calcium sensors and Signaling
vv50123Porters_cat_18_to_29	4	221	0.0002896		VIT_01s0011g02830	Vitvi01g00221	Signal peptidase I	K03100	vv23060Protein_export vv50132Primary_active_transporter_cat_A5_to_A8	Metabolism.Primary metabolism.Protein metabolism and modification.Protein folding.Protein export
vv50125Porters_cat_66_to_94	3	227	0.004184		VIT_01s0011g04070	Vitvi01g00336	IAA34	IAA34	vv30003Auxin_signaling vv60008AUXIAA	Signaling.Hormone Signaling.Auxin Signaling.Auxin-mediated Signaling pathway
vv50132Primary_active_transporter_cat_A5_to_A8	2	203	0.03362		VIT_01s0011g03680	Vitvi01g01942	ER6 protein universal stress protein (USP) family	USPER6	vv30008Ethylene_signaling	Signaling.Hormone Signaling.Ethylene Signaling.Ethylene-mediated Signaling pathway
vv60003AP2_EREBP	2	156	0.02079		VIT_01s0011g03690	Vitvi01g01943	ER6 protein universal stress protein (USP) family	USPER6	vv30008Ethylene_signaling	Signaling.Hormone Signaling.Ethylene Signaling.Ethylene-mediated Signaling pathway
vv60007AS2	2	50	0.002445		VIT_01s0011g02790	Vitvi01g01924	IDA (inflorescence deficient in abscission)	IDA	vv30008Ethylene_signaling	Signaling.Hormone Signaling.Ethylene Signaling.Ethylene-mediated Signaling pathway
vv60008AUXIAA	1	30	0.04247		VIT_01s0011g03070	Vitvi01g00244	AP2 domain-containing protein RAP2.8	RAP2_8	vv30008Ethylene_signaling vv60003AP2_EREBP	Signaling.Hormone Signaling.Ethylene Signaling.Ethylene-mediated Signaling pathway
vv60011BHLH	2	161	0.02204		VIT_01s0011g03470	Vitvi01g01827	Ethylene-responsive transcription factor ERF118	ERF118	vv30008Ethylene_signaling vv60003AP2_EREBP	Signaling.Hormone Signaling.Ethylene Signaling.Ethylene-mediated Signaling pathway
vv60014C2C2-CO	1	13	0.01941		VIT_01s0011g03140	Vitvi01g00252	PFT1 (phytochrome and flowering time 1) MED25	PFT1	vv30009Flower_development	Development.Reproductive development.Flower development
vv60017C2H2	3	135	0.0009819		VIT_01s0011g03520	Vitvi01g00288	Constans-like 16	COL16_1	vv30009Flower_development vv34710Circadian_rhythm vv60014C2C2-CO	Development.Reproductive development.Flower development
vv60035HMG	1	17	0.02488		VIT_01s0011g02920	Vitvi01g00228	TCP family transcription factor DICHOTOMA	DICHOTOMA	vv30009Flower_development vv60061TCP	Development.Reproductive development.Flower development
vv60044MYB	2	177	0.02621		VIT_01s0011g02680	Vitvi01g01921	Myb-related protein 3R-1 (Plant c-MYB-like protein 1) MYB3R1	MYB3R1_5	vv44110Cell_cycle vv60044MYB	Cellular process.Cell growth and death
vv60061TCP	1	20	0.02897		VIT_01s0011g03920	Vitvi01g00326	Carrier protein, Mitochondrial	K03454	vv44146Peroxisome vv50123Porters_cat_18_to_29	Cellular process.Cellular component organization and biogenesis.Organelle organization and biogenesis.Peroxisome organization and biogenesis
vv60073Orphans_zf-b_box	2	13	0.0002002		VIT_01s0011g03180	Vitvi01g00253	Lysine and histidine specific transporter	LHTREL	vv50123Porters_cat_18_to_29	Transport overview.Electrochemical Potential-driven Transporters.Porters.Amino Acid/Auxin Permease
vv60078Other_zf-C3HC4	4	275	0.0006503		VIT_01s0011g04200	Vitvi01g00342	Amino acid permease	AAPREL	vv50123Porters_cat_18_to_29	Transport overview.Electrochemical Potential-driven Transporters.Porters.Amino Acid/Auxin Permease
					VIT_01s0011g04210	Vitvi01g00343	Amino acid permease	AAPREL	vv50123Porters_cat_18_to_29	Transport overview.Electrochemical Potential-driven Transporters.Porters.Amino Acid/Auxin Permease
					VIT_01s0011g03020	Vitvi01g00239	HAK5 (High affinity K+ transporter 5)	HAK5	vv50125Porters_cat_66_to_94	Transport overview.Electrochemical Potential-driven Transporters.Porters.K+ uptake porter (aka permease)
					VIT_01s0011g03220	Vitvi01g00259	Choline transporter	CHOLINETR	vv50125Porters_cat_66_to_94	Transport overview.Electrochemical Potential-driven Transporters.Porters.Choline Transporter Like
					VIT_01s0011g03290	Vitvi01g00266	Aluminum-activated malate transporter 9	ALMT9	vv50125Porters_cat_66_to_94	Transport overview.Electrochemical Potential-driven Transporters.Porters.Aromatic Acid Exporter
					VIT_01s0011g03790	Vitvi01g00310	ARG1 (Altered response to gravity 1)	ARG1	vv50132Primary_active_transporter_cat_A5_to_A8	Transport overview.Primary Active Transporters.P-P-bond hydrolysis-driven transporters.General Secretory Pathway (Sec)
					VIT_01s0011g03530	Vitvi01g00290	Lateral organ boundaries protein 41	LBD41_4	vv60007AS2	Regulation overview.Regulation of gene expression.Regulation of transcription.Transcription factor.AS2 family transcription factor
					VIT_01s0011g03540	Vitvi01g00291	Lateral organ boundaries protein 41	LBD41_3	vv60007AS2	Regulation overview.Regulation of gene expression.Regulation of transcription.Transcription factor.AS2 family transcription factor
					VIT_01s0011g03720	Vitvi01g01946	BEE1 (BR Enhanced expression 1)	BEE1_1	vv60011BHLH	Regulation overview.Regulation of gene expression.Regulation of transcription.Transcription factor.bHLH family transcription factor
					VIT_01s0011g02940	Vitvi01g00232	Basic helix-loop-helix (bHLH) family	BHLHDOM_43	vv60011BHLH	Regulation overview.Regulation of gene expression.Regulation of transcription.Transcription factor.bHLH family transcription factor
					VIT_01s0011g03600	Vitvi01g01939	JAGGED	JAGGED	vv60017C2H2	Regulation overview.Regulation of gene expression.Regulation of transcription.Transcription factor.C2H2 family transcription factor
					VIT_01s0011g03100	Vitvi01g00247	Zinc finger (C2H2 type) protein (WIP6)	WIP6	vv60017C2H2	Regulation overview.Regulation of gene expression.Regulation of transcription.Transcription factor.C2H2 family transcription factor
					VIT_01s0011g03780	Vitvi01g00309	Zinc finger protein 6	ZFP6_2	vv60017C2H2	Regulation overview.Regulation of gene expression.Regulation of transcription.Transcription factor.C2H2 family transcription factor
					VIT_01s0011g02550	Vitvi01g01910	High mobility group HMG1/2	HMG1_2_2	vv60035HMG	Regulation overview.Regulation of gene expression.Regulation of transcription.Transcription factor.HMG family transcription factor
					VIT_01s0011g03730	Vitvi01g00302	(myb domain protein 62	MYB62_2	vv60044MYB	Regulation overview.Regulation of gene expression.Regulation of transcription.Transcription factor.MYB family transcription factor
					VIT_01s0011g04250	Vitvi01g01960	Zinc finger (B-box type)	ZFBBOX_5	vv60073Orphans_zf-b_box	Regulation overview.Regulation of gene expression.Regulation of transcription.Transcription factor.Zinc finger B-box family transcription factor
					VIT_01s0011g04240	Vitvi01g00346	Zinc finger (B-box type)	ZFBBOX_14	vv60073Orphans_zf-b_box	Regulation overview.Regulation of gene expression.Regulation of transcription.Transcription factor.Zinc finger B-box family transcription factor
					VIT_01s0011g02950	Vitvi01g00233	Zinc finger (C3HC4-type ring finger)	ZFC3HC4_126	vv60078Other_zf-C3HC4	Regulation overview.Regulation of gene expression.Regulation of transcription.Transcription factor.Zinc finger C3HC4 family transcription factor
					VIT_01s0011g03820	Vitvi01g00313	EMB2454 (embryo defective 2454)	EMB2454_2	vv60078Other_zf-C3HC4	Regulation overview.Regulation of gene expression.Regulation of transcription.Transcription factor.Zinc finger C3HC4 family transcription factor
					VIT_01s0011g04080	Vitvi01g00337	Zinc finger (C3HC4-type ring finger)	ZFC3HC4_178	vv60078Other_zf-C3HC4	Regulation overview.Regulation of gene expression.Regulation of transcription.Transcription factor.Zinc finger C3HC4 family transcription factor
					VIT_01s0011g04310	Vitvi01g00354	Zinc finger (C3HC4-type ring finger)	ZFC3HC4_165	vv60078Other_zf-C3HC4	Regulation overview.Regulation of gene expression.Regulation of transcription.Transcription factor.Zinc finger C3HC4 family transcription factor

## Sheet: Chromosome 9
Supplementary Table 1b. Enriched pathways underlying QTL for identical peak position root traits on chromosome 9 and the genes contributing to the enrichment. Genes 700 kb either side of the QTL peak position were included in pathway enrichment analysis. Significant pathways determined with Fisher Exact Test and pvalue <0.05.
Enriched VitisNet Networks	# genes contributing to Enriched pathway	# genes in pathway not contributing	Fisher's Exact Test		Gene ID contributing to pathway enrichment 12X.v2	Gene ID contributing to pathway enrichment 12X.v3	Functional Annotation	Brief ID	VitisNet Network	Function
vv10062Fatty_acid_elongation_in_mitochondria	1	28	0.0387		VIT_09s0002g01010	Vitvi09g00078	Aldehyde dehydrogenase family 7 member A1	E1_2_1_3	vv10010Glycolysis vv10071Fatty_acid_metabolism vv10220Urea_cycle_and_metabolism_of_amino_groups vv10280Valine_leucine_and_isoleucine_degradation vv10340Histidine_metabolism vv10410Beta-alanine_metabolism vv10561Glycerolipid_metabolism vv10620Pyruvate_metabolism	Metabolism.Primary metabolism.Carbohydrate metabolism.Glycolysis Gluconeogenesis
vv10230Purine_metabolism	2	152	0.0188		VIT_09s0002g01770	Vitvi09g00150	N-myristoyl transferase	E2_3_1_97	vv10062Fatty_acid_elongation_in_mitochondria	Metabolism.Primary metabolism.Lipid metabolism.Fatty acid metabolism.Fatty acid biosynthesis.Fatty acid elongation
vv10240Pyrimidine_metabolism	2	111	0.01046		VIT_09s0002g00310	Vitvi09g00016	ATP synthase CF0 A subunit	K02108	vv10190Oxidative_phosphorylation vv10195Photosynthesis vv50131Primary_active_transporter_cat_A2_to_A4	Metabolism.Primary metabolism.Generation of metabolite precursors and energy.Electron transport.Respiratory-chain phosphorylation
vv10561Glycerolipid_metabolism	2	157	0.01996		VIT_09s0002g00950	Vitvi09g00070	Nucleoside diphosphate kinase family protein	E2_7_4_6	vv10230Purine_metabolism vv10240Pyrimidine_metabolism	Metabolism.Primary metabolism.Nucleobase, nucleoside, nucleotide, nucleic acid metabolism.Nucleotide metabolism.Purine metabolism
vv10562Inositol_phosphate_metabolism	2	68	0.004147		VIT_09s0002g01650	Vitvi09g00140	5'-nucleotidase surE	E3_1_3_5	vv10230Purine_metabolism vv10240Pyrimidine_metabolism vv10760Nicotinate_and_nicotinamide_metabolism	Metabolism.Primary metabolism.Nucleobase, nucleoside, nucleotide, nucleic acid metabolism.Nucleotide metabolism.Purine metabolism
vv10630Glyoxylate_and_dicarboxylate_metabolism	2	86	0.00647		VIT_09s0002g00990	Vitvi09g00076	Triacylglycerol lipase	E3_1_1_3	vv10561Glycerolipid_metabolism	Metabolism.Primary metabolism.Lipid metabolism.Glycerolipid metabolism.Glycerolipid catabolism
vv10760Nicotinate_and_nicotinamide_metabolism	1	27	0.03739		VIT_09s0002g00590	Vitvi09g00042	Phosphoinositide phosphatase	E3_1_3_36	vv10562Inositol_phosphate_metabolism vv34070Phosphatidylinositol_signaling_system	Metabolism.Primary metabolism.Carbohydrate metabolism.Monosaccharide metabolism.Inositol phosphate metabolism
vv23008Ribosome_biogenesis_in_Eukaryotes	3	138	0.0009627		VIT_09s0002g00380	Vitvi09g00023	1-phosphatidylinositol-3-phosphate 5-kinase	K00921	vv10562Inositol_phosphate_metabolism vv44145Phagosome vv44810Regulation_of_actin_cytoskeleton	Metabolism.Primary metabolism.Carbohydrate metabolism.Monosaccharide metabolism.Inositol phosphate metabolism
vv23010Ribosome	5	607	0.001497		VIT_09s0002g00810	Vitvi09g01499	S-2-hydroxy-acid oxidase, peroxisomal	E1_1_3_15	vv10630Glyoxylate_and_dicarboxylate_metabolism vv44146Peroxisome	Metabolism.Primary metabolism.Generation of metabolite precursors and energy.Glyoxylate and dicarboxylate metabolism
vv23013RNA_transport	4	256	0.0004488		VIT_09s0002g00820	Vitvi09g01500	S-2-hydroxy-acid oxidase, peroxisomal	E1_1_3_15	vv10630Glyoxylate_and_dicarboxylate_metabolism vv44146Peroxisome	Metabolism.Primary metabolism.Generation of metabolite precursors and energy.Glyoxylate and dicarboxylate metabolism
vv23022Basal_transcription_factors	2	65	0.003806		VIT_09s0002g01610	Vitvi09g00135	Midasin-related	K14572	vv23008Ribosome_biogenesis_in_Eukaryotes	Cellular process.Cellular component organization and biogenesis.Ribosome organization and biogenesis
Vv23040Spliceosome	1	7	0.01083		VIT_09s0002g01740	Vitvi09g00148	Casein kinase 1	K02218	vv23008Ribosome_biogenesis_in_Eukaryotes	Signaling.Signaling pathway.Protein kinase
vv23050Proteasome	2	73	0.004744		VIT_09s0002g01160	Vitvi09g00094	Transcription initiation factor TFIID subunit D7	K14535	vv23008Ribosome_biogenesis_in_Eukaryotes vv23022Basal_transcription_factors	Metabolism.Primary metabolism.Nucleobase, nucleoside, nucleotide, nucleic acid metabolism.Nucleic acid metabolism.RNA metabolism.Basal transcription factors
vv24120Ubiquitin_mediated_proteolysis	3	201	0.002761		VIT_09s0002g00610	Vitvi09g00043	Ribosomal protein SA (RPSaB) 40S	K02998	vv23010Ribosome	Metabolism.Primary metabolism.Protein metabolism and modification.Protein synthesis.Ribosome
vv30003Auxin_signaling	7	303	2.325e-07		VIT_09s0002g00970	Vitvi09g00072	Ribosomal protein S29 (RPS29C) 40S	K02980	vv23010Ribosome	Metabolism.Primary metabolism.Protein metabolism and modification.Protein synthesis.Ribosome
vv44140Regulation_of_autophagy	1	29	0.04001		VIT_09s0002g01460	Vitvi09g00119	Ribosomal protein S3 (RPS3A) 40S	K02985	vv23010Ribosome	Metabolism.Primary metabolism.Protein metabolism and modification.Protein synthesis.Ribosome
vv44145Phagosome	2	140	0.01614		VIT_09s0002g01620	Vitvi09g00136	Ribosomal protein L9 (RPL90A/C) 60S	K02940	vv23010Ribosome	Metabolism.Primary metabolism.Protein metabolism and modification.Protein synthesis.Ribosome
vv44146Peroxisome	2	93	0.007501		VIT_09s0002g01660	Vitvi09g00141	Ribosomal protein L34	K02914	vv23010Ribosome	Metabolism.Primary metabolism.Protein metabolism and modification.Protein synthesis.Ribosome
vv50131Primary_active_transporter_cat_A2_to_A4	2	221	0.03721		VIT_09s0002g00390	Vitvi09g00027	Translation initiation factor eIF-2B alpha subunit	K03239	vv23013RNA_transport	Metabolism.Primary metabolism.Protein metabolism and modification.Protein synthesis.Translation.Translational initiation
vv60002Alfin-like	1	7	0.01083		VIT_09s0002g00840	Vitvi09g00061	Nuclear pore complex protein Nup107	K14301	vv23013RNA_transport	Transport overview.Macromolecule transport.RNA transport
vv60003AP2_EREBP	2	156	0.01972		VIT_09s0002g01760	Vitvi09g00149	EIF-4A3	K13025	vv23013RNA_transport vv23015mRNA_surveillance_pathway Vv23040Spliceosome	Metabolism.Primary metabolism.Nucleobase, nucleoside, nucleotide, nucleic acid metabolism.Nucleic acid metabolism.RNA metabolism.RNA processing.mRNA processing.mRNA splicing
vv60005ARID	1	11	0.0162		VIT_09s0002g01120	Vitvi09g00089	Exportin PAUSED	K14288	vv23013RNA_transport vv50112Nuclear_pore_complex	Transport overview.Nucleocytoplasmic transport.Nuclear pore complex
vv60021CCAAT	1	34	0.04652		VIT_09s0002g01420	Vitvi09g00115	Transcription initiation factor TFIID subunit D10	K03126	vv23022Basal_transcription_factors	Metabolism.Primary metabolism.Nucleobase, nucleoside, nucleotide, nucleic acid metabolism.Nucleic acid metabolism.RNA metabolism.Basal transcription factors
vv60033GRF	1	13	0.01887		VIT_09s0002g00350	Vitvi09g00020	Proteasome 20S alpha subunit E2 (PAE2)	K02729a	vv23050Proteasome	Metabolism.Primary metabolism.Protein metabolism and modification.Proteolysis.cytoplasmic and nuclear protein degradation.Ubiquitin-mediated proteolysis.Proteasome
vv60044MYB	4	175	0.0001083		VIT_09s0002g00980	Vitvi09g00073	Proteasome 20S alpha subunit A1	K02730a	vv23050Proteasome	Metabolism.Primary metabolism.Protein metabolism and modification.Proteolysis.cytoplasmic and nuclear protein degradation.Ubiquitin-mediated proteolysis.Proteasome
vv60062Trihelix	1	36	0.04912		VIT_09s0002g01050	Vitvi09g00082	Ring-box protein RBX	K03868	vv23420Nucleotide_excision_repair vv24120Ubiquitin_mediated_proteolysis vv24141Protein_processing_in_endoplasmic_reticulum vv30003Auxin_signaling	Metabolism.Primary metabolism.Nucleobase, nucleoside, nucleotide, nucleic acid metabolism.Nucleic acid metabolism.DNA metabolism.DNA recombination and repair.repair.Nucleotide excision repair
vv60069ZIM	1	13	0.01887		VIT_09s0002g00740	Vitvi09g00052	COP1-interacting protein	CIPREL	vv24120Ubiquitin_mediated_proteolysis	Metabolism.Primary metabolism.Protein metabolism and modification.Proteolysis.cytoplasmic and nuclear protein degradation.Ubiquitin-mediated proteolysis
					VIT_09s0002g00280	Vitvi09g00014	Ubiquitin-conjugating enzyme E2 J2	K04554	vv24120Ubiquitin_mediated_proteolysis vv24141Protein_processing_in_endoplasmic_reticulum	Metabolism.Primary metabolism.Protein metabolism and modification.Proteolysis.cytoplasmic and nuclear protein degradation.Ubiquitin-mediated proteolysis
					VIT_09s0002g00780	Vitvi09g00057	Vesicle transport protein (AtSEC22)	K08517	vv24130SNARE_interactions_in_vesicular_transport vv44145Phagosome	Cellular process.Cellular transport.Protein trafficking.Vesicle-mediated trafficking.SNARE interactions in vesicular transport
					VIT_09s0002g00650	Vitvi09g00046	Auxin-induced protein	AUXREG	vv30003Auxin_signaling	Signaling.Hormone Signaling.Auxin Signaling.Auxin-mediated Signaling pathway
					VIT_09s0002g00670	Vitvi09g01495	Auxin responsive SAUR protein	SAUR	vv30003Auxin_signaling	Signaling.Hormone Signaling.Auxin Signaling.Auxin-mediated Signaling pathway
					VIT_09s0002g00680	Vitvi09g00047	Auxin-induced protein	AUXREG	vv30003Auxin_signaling	Signaling.Hormone Signaling.Auxin Signaling.Auxin-mediated Signaling pathway
					VIT_09s0002g00700	Vitvi09g00050	Dormancy/auxin associated protein	DRM3	vv30003Auxin_signaling	Signaling.Hormone Signaling.Auxin Signaling.Auxin-mediated Signaling pathway
					VIT_09s0002g01330	Vitvi09g01514	Auxin-binding protein ABP19	ABP19	vv30003Auxin_signaling	Signaling.Hormone Signaling.Auxin Signaling.Auxin-mediated Signaling pathway
					VIT_09s0002g01340	Vitvi09g01515	Auxin-binding protein ABP19	ABP19	vv30003Auxin_signaling	Signaling.Hormone Signaling.Auxin Signaling.Auxin-mediated Signaling pathway
					VIT_09s0002g00470	Vitvi09g00031	Ethylene response factor	RAP2_12	vv30008Ethylene_signaling vv60003AP2_EREBP	Signaling.Hormone Signaling.Ethylene Signaling.Ethylene-mediated Signaling pathway
					VIT_09s0002g01370	Vitvi09g00108	AP2 AINTEGUMENTA	AINTEGUMENTA_1	vv30008Ethylene_signaling vv60003AP2_EREBP	Signaling.Hormone Signaling.Ethylene Signaling.Ethylene-mediated Signaling pathway
					VIT_09s0002g00890	Vitvi09g00064	Jasmonate ZIM-domain protein 1	JAZ1_2	vv30011Jasmonate_signaling vv60069ZIM	Signaling.Hormone Signaling.Jasmonate salicylate signaling.Jasmonate Signaling.Jasmonate-mediated Signaling pathway
					VIT_09s0002g01380	Vitvi09g00110	ATMYB66/WER/WER1 (WEREWOLF 1)	WEREWOLF_5	vv44110Cell_cycle vv60044MYB	Cellular process.Cell growth and death
					VIT_09s0002g01410	Vitvi09g00113	TT2 (transparent testa 2)	TT2_2	vv44110Cell_cycle vv60044MYB	Cellular process.Cell growth and death
					VIT_09s0002g01390	Vitvi09g00111	Autophagy 12a (APG12a)	K08336	vv44140Regulation_of_autophagy	Metabolism.Cellular metabolism.Cellular catabolism.Autophagy
					VIT_09s0002g01730	Vitvi09g00147	Phospholipid-transporting ATPase	K01530	vv50131Primary_active_transporter_cat_A2_to_A4	Transport overview.Primary Active Transporters.P-P-bond hydrolysis-driven transporters.P-type ATPase (P-ATPase).phospholipid transporting
					VIT_09s0002g01600	Vitvi09g01518	PHD finger protein alfin	ALFINDOM8	vv60002Alfin-like	Regulation overview.Regulation of gene expression.Regulation of transcription.Transcription factor.Alfin-like family transcription factor
					VIT_09s0002g00430	Vitvi09g00029	AT-rich interaction region	ARID_5	vv60005ARID	Regulation overview.Regulation of gene expression.Regulation of transcription.Transcription factor.ARID family transcription factor
					VIT_09s0002g01590	Vitvi09g00133	Nuclear transcription factor Y subunit A-8	NFYA8	vv60021CCAAT	Regulation overview.Regulation of gene expression.Regulation of transcription.Transcription factor.CCAAT family transcription factor.HAP2-type
					VIT_09s0002g01350	Vitvi09g00107	Growth-regulating factor 5	GRF5_4	vv60033GRF	Regulation overview.Regulation of gene expression.Regulation of transcription.Transcription factor.GRF family transcription factor
					VIT_09s0002g01400	Vitvi09g00112	Myb domain protein 7	MYB7_1	vv60044MYB	Regulation overview.Regulation of gene expression.Regulation of transcription.Transcription factor.MYB family transcription factor
					VIT_09s0002g01670	Vitvi09g00142	Myb domain protein 26	MYB26	vv60044MYB	Regulation overview.Regulation of gene expression.Regulation of transcription.Transcription factor.MYB family transcription factor
					VIT_09s0002g00720	Vitvi09g01496	Transcription factor	TRIHELIXDOM_4	vv60062Trihelix	Regulation overview.Regulation of gene expression.Regulation of transcription.Transcription factor.Trihelix family transcription factor

## Sheet: Chromosome 13
Supplementary Table 1c. Enriched pathways underlying QTL for identical peak position root traits on chromosome 13 and the genes contributing to the enrichment. Genes 700 kb either side of the QTL peak position were included in pathway enrichment analysis. Two separate peak positions on chromosome were grouped as the interval overlapped. Significant pathways determined with Fisher Exact Test and p…
Enriched VitisNet Networks	# genes contributing to Enriched pathway	# genes in pathway not contributing	Fisher's Exact Test		Gene ID contributing to pathway enrichment 12X.v2	Gene ID contributing to pathway enrichment 12X.v3	Functional Annotation	Brief ID	VitisNet Network	Function
vv10400Phenylalanine_tyrosine_and_tryptophan_biosynthesis	4	155	6.479e-05		VIT_13s0067g02060	Vitvi13g00123	Biotin/lipoyl attachment domain-containing protein	E6_4_1_2	vv10061Fatty_acid_biosynthesis vv10620Pyruvate_metabolism	Metabolism.Primary metabolism.Lipid metabolism.Fatty acid metabolism.Fatty acid biosynthesis
vv10562Inositol_phosphate_metabolism	2	68	0.004032		VIT_13s0067g01410	Vitvi13g00081	Anthranilate N-hydroxycinnamoyl/benzoyltransferase	E2_3_1_144	vv10400Phenylalanine_tyrosine_and_tryptophan_biosynthesis	Metabolism.Primary metabolism.Amino acid metabolism.Aromatic amino acid metabolism.Aromatic amino acid biosynthesis
vv10620Pyruvate_metabolism	2	228	0.03834		VIT_13s0067g01110	Vitvi13g00059	N-(5phosphoribosyl)anthranilate isomerase (PRAI)	E5_3_1_24	vv10400Phenylalanine_tyrosine_and_tryptophan_biosynthesis	Metabolism.Primary metabolism.Amino acid metabolism.Aromatic amino acid metabolism.Aromatic amino acid biosynthesis
vv10740Riboflavin_metabolism	3	67	0.0001183		VIT_13s0067g02120	Vitvi13g01899	Arogenate dehydrogenase	E1_3_1_43	vv10400Phenylalanine_tyrosine_and_tryptophan_biosynthesis	Metabolism.Primary metabolism.Amino acid metabolism.Aromatic amino acid metabolism.Aromatic amino acid biosynthesis
vv10905Brassinosteroid_biosynthesis	1	20	0.02778		VIT_13s0067g00400	Vitvi13g00022	Anthranilate synthase alpha 1	E4_1_3_27	vv10400Phenylalanine_tyrosine_and_tryptophan_biosynthesis	Metabolism.Primary metabolism.Amino acid metabolism.Aromatic amino acid metabolism.Aromatic amino acid biosynthesis
vv11030Glycan_structures-biosynthesis1	2	99	0.008209		VIT_13s0067g01320	Vitvi13g00073	Alpha-1,2-mannosyltransferase	K03844	vv10510N-Glycan_biosynthesis vv11030Glycan_structures-biosynthesis1	Metabolism.Primary metabolism.Carbohydrate metabolism.Oligosaccharide metabolism.N-Glycan metabolism.N-Glycan biosynthesis
vv23013RNA_transport	2	258	0.04779		VIT_13s0067g00890	Vitvi13g00047	Phosphoinositide-specific phospholipase C	E3_1_4_11	vv10562Inositol_phosphate_metabolism vv30001ABA_signaling vv34070Phosphatidylinositol_signaling_system	Metabolism.Primary metabolism.Carbohydrate metabolism.Monosaccharide metabolism.Inositol phosphate metabolism
vv24120Ubiquitin_mediated_proteolysis	2	202	0.03082		VIT_13s0067g00900	Vitvi13g00048	Phosphoinositide-specific phospholipase C	E3_1_4_11	vv10562Inositol_phosphate_metabolism vv30001ABA_signaling vv34070Phosphatidylinositol_signaling_system	Metabolism.Primary metabolism.Carbohydrate metabolism.Monosaccharide metabolism.Inositol phosphate metabolism
vv30001ABA_signaling	5	162	3.215e-06		VIT_13s0067g00180	Vitvi13g00010	Hydroxyacylglutathione hydrolase	E3_1_2_6	vv10620Pyruvate_metabolism	Metabolism.Primary metabolism.Carbohydrate metabolism.Monosaccharide metabolism.Pyruvate metabolism
vv34070Phosphatidylinositol_signaling_system	2	81	0.005618		VIT_13s0067g01780	Vitvi13g00104	Histidine acid phosphatase	E3_1_3_2	vv10740Riboflavin_metabolism	Metabolism.Primary metabolism.Carbohydrate metabolism.Monosaccharide metabolism.Inositol phosphate metabolism
vv34627R_proteins_from_Plant-pathogen_interaction	7	465	3.444e-06		VIT_13s0067g01800	Vitvi13g00105	Histidine acid phosphatase	E3_1_3_2	vv10740Riboflavin_metabolism	Metabolism.Primary metabolism.Carbohydrate metabolism.Monosaccharide metabolism.Inositol phosphate metabolism
vv44110Cell_cycle	4	351	0.001351		VIT_13s0067g00160	Vitvi13g00008	NADPH2:quinone reductase	E1_6_5_5	vv10740Riboflavin_metabolism	Metabolism.Primary metabolism.Coenzyme and prosthetic group metabolism.Riboflavin metabolism
vv44140Regulation_of_autophagy	1	29	0.03945		VIT_13s0067g00660	Vitvi13g00033	Steroid 23-alpha-hydroxylase	K09588	vv10905Brassinosteroid_biosynthesis	Signaling.Hormone Signaling.Brassinosteroid Signaling.Brassinosteroid metabolism.Brassinosteroid biosynthesis
vv50110Protein_coat	2	227	0.03804		VIT_13s0067g00230	Vitvi13g00013	Extosin ectopically parting cells	K02366	vv11030Glycan_structures-biosynthesis1	Metabolism.Primary metabolism.Carbohydrate metabolism.Oligosaccharide metabolism.Glycan metabolism.Glycan structures-biosynthesis1
vv60002Alfin-like	1	7	0.01067		VIT_13s0067g01710	Vitvi13g00101	Translation initiation factor eIF-2 alpha subunit	K03237	vv23013RNA_transport	Metabolism.Primary metabolism.Protein metabolism and modification.Protein synthesis.Translation.Translational initiation
vv60003AP2_EREBP	2	156	0.0192		VIT_13s0067g00670	Vitvi13g00034	Nuclear pore complex protein Nup88	K14318	vv23013RNA_transport	Transport overview.Macromolecule transport.RNA transport
vv60007AS2	2	50	0.002248		VIT_13s0067g00080	Vitvi13g01878	COP1-interacting protein 7	CIP7	vv24120Ubiquitin_mediated_proteolysis	Metabolism.Primary metabolism.Protein metabolism and modification.Proteolysis.cytoplasmic and nuclear protein degradation.Ubiquitin-mediated proteolysis
vv60013BHSH	1	0	0.00134		VIT_13s0067g01210	Vitvi13g00069	Anaphase-promoting complex component APC1	K03348	vv24120Ubiquitin_mediated_proteolysis vv44110Cell_cycle	Metabolism.Primary metabolism.Protein metabolism and modification.Proteolysis.cytoplasmic and nuclear protein degradation.Ubiquitin-mediated proteolysis
vv60035HMG	1	17	0.02386		VIT_13s0067g01940	Vitvi13g00114	Abscisic acid receptor PYL4 RCAR10	RCAR10	vv30001ABA_signaling	Signaling.Hormone Signaling.ABA Signaling.ABA-mediated Signaling pathway
vv60082GNAT	1	35	0.04715		VIT_13s0067g02130	Vitvi13g01900	Dehydration-induced protein (ERD15)	ERD15	vv30001ABA_signaling	Signaling.Hormone Signaling.ABA Signaling.ABA-mediated Signaling pathway
					VIT_13s0067g01400	Vitvi13g00080	ABI4 (ABA insensitive 4)	ABI4	vv30001ABA_signaling vv60003AP2_EREBP	Signaling.Hormone Signaling.ABA Signaling.ABA-mediated Signaling pathway
					VIT_13s0067g01960	Vitvi13g00116	Dehydration-responsive element-binding protein 2C	DREB2C	vv30008Ethylene_signaling vv60003AP2_EREBP	Signaling.Hormone Signaling.Ethylene Signaling.Ethylene-mediated Signaling pathway
					VIT_13s0067g00780	Vitvi13g00041	R protein PRF disease resistance protein	K13453	vv34627R_proteins_from_Plant-pathogen_interaction	Response to stimulus.Stress response.Biotic stress response.Plant-pathogen interaction.R proteins from Plant-pathogen interaction
					VIT_13s0067g00750	Vitvi13g01888	R protein PRF disease resistance protein	K13453	vv34627R_proteins_from_Plant-pathogen_interaction	Response to stimulus.Stress response.Biotic stress response.Plant-pathogen interaction.R proteins from Plant-pathogen interaction
					VIT_13s0067g00830	Vitvi13g00043	R protein PRF disease resistance protein	K13453	vv34627R_proteins_from_Plant-pathogen_interaction	Response to stimulus.Stress response.Biotic stress response.Plant-pathogen interaction.R proteins from Plant-pathogen interaction
					VIT_13s0067g00740	Vitvi13g01887	R protein PRF disease resistance protein	K13453	vv34627R_proteins_from_Plant-pathogen_interaction	Response to stimulus.Stress response.Biotic stress response.Plant-pathogen interaction.R proteins from Plant-pathogen interaction
					VIT_13s0067g00790	Vitvi13g01890	R protein PRF disease resistance protein	K13453	vv34627R_proteins_from_Plant-pathogen_interaction	Response to stimulus.Stress response.Biotic stress response.Plant-pathogen interaction.R proteins from Plant-pathogen interaction
					VIT_13s0067g00810	Vitvi13g00042	R protein PRF disease resistance protein	K13453	vv34627R_proteins_from_Plant-pathogen_interaction	Response to stimulus.Stress response.Biotic stress response.Plant-pathogen interaction.R proteins from Plant-pathogen interaction
					VIT_13s0067g00760	Vitvi13g01889	R protein PRF disease resistance protein	K13453	vv34627R_proteins_from_Plant-pathogen_interaction	Response to stimulus.Stress response.Biotic stress response.Plant-pathogen interaction.R proteins from Plant-pathogen interaction
					VIT_13s0067g01420	Vitvi13g00082	Cyclin 1b (CYC1b)	CYCB1_2	vv44110Cell_cycle	Cellular process.Cell growth and death
					VIT_13s0067g01530	Vitvi13g00090	BUB family protein kinase	K02178	vv44110Cell_cycle	Cellular process.Cell growth and death
					VIT_13s0067g01660	Vitvi13g00098	Sister chromatid cohesion 1 protein 1 DIF1/SYN1	SYN1	vv44110Cell_cycle	Cellular process.Cell growth and death.Cell division.Meiosis
					VIT_13s0067g00170	Vitvi13g00009	Autophagy 18 ATG18d	ATG18	vv44140Regulation_of_autophagy	Metabolism.Cellular metabolism.Cellular catabolism.Autophagy
					VIT_13s0067g01290	Vitvi13g00072	Clathrin heavy chain	K04646	vv50110Protein_coat	Transport overview.Macromolecule transport.Protein transport.Protein coat
					VIT_13s0067g00550	Vitvi13g00027	Clathrin, light polypeptide B	K04645	vv50110Protein_coat	Transport overview.Macromolecule transport.Protein transport.Protein coat
					VIT_13s0067g01000	Vitvi13g00054	PHD finger protein alfin	ALFINDOM1	vv60002Alfin-like	Regulation overview.Regulation of gene expression.Regulation of transcription.Transcription factor.Alfin-like family transcription factor
					VIT_13s0067g01880	Vitvi13g00109	Other LOB domain-containing protein ASL5	ASL5_2	vv60007AS2	Regulation overview.Regulation of gene expression.Regulation of transcription.Transcription factor.AS2 family transcription factor
					VIT_13s0067g01450	Vitvi13g00085	Lateral organ boundaries domain 21	LBD21	vv60007AS2	Regulation overview.Regulation of gene expression.Regulation of transcription.Transcription factor.AS2 family transcription factor
					VIT_13s0067g00140	Vitvi13g00005	Proline-rich family protein	BHSH1	vv60013BHSH	Regulation overview.Regulation of gene expression.Regulation of transcription.Transcription factor.BHSH family transcription factor
					VIT_13s0067g00640	Vitvi13g00031	High-mobility group B 1	HMGB1	vv60035HMG	Regulation overview.Regulation of gene expression.Regulation of transcription.Transcription factor.HMG family transcription factor
					VIT_13s0067g00120	Vitvi13g01879	GCN5 N-acetyltransferase (GNAT)	GCN5_18	vv60082GNAT	Regulation overview.Regulation of gene expression.Regulation of transcription.Transcription factor.GNAT

## Sheet: Chromosome 19
Supplementary Table 1d. Enriched pathways underlying QTL for identical peak position root traits on chromosome 19 and the genes contributing to the enrichment. Genes 700 kb either side of the QTL peak position were included in pathway enrichment analysis. Significant pathways determined with Fisher Exact Test and pvalue <0.05.
Enriched VitisNet Networks	# genes contributing to Enriched pathway	# genes in pathway not contributing	Fisher's Exact Test		Gene ID contributing to pathway enrichment 12X.v2	Gene ID contributing to pathway enrichment 12X.v3	Functional Annotation	Brief ID	VitisNet Network	Function
vv10195Photosynthesis	3	220	0.002399		VIT_19s0090g00480	Vitvi19g00504	ATP synthase gamma chain 1t (ATPC1)	K02115	vv10190Oxidative_phosphorylation vv10195Photosynthesis vv50131Primary_active_transporter_cat_A2_to_A4	Metabolism.Primary metabolism.Generation of metabolite precursors and energy.Electron transport.Respiratory-chain phosphorylation
vv10480Glutathione_metabolism	2	157	0.0154		VIT_19s0090g00010	Vitvi19g00468	H(+)-ATPase 9 AHA9	K01535	vv10190Oxidative_phosphorylation vv50131Primary_active_transporter_cat_A2_to_A4	Metabolism.Primary metabolism.Generation of metabolite precursors and energy.Electron transport.Respiratory-chain phosphorylation
vv10730Thiamine_metabolism	1	21	0.02575		VIT_19s0177g00200	Vitvi19g00445	Plastocyanin domain	K02638	vv10195Photosynthesis vv50113Thylakoid_targeting_pathway	Metabolism.Primary metabolism.Generation of metabolite precursors and energy.Photosynthesis.Photosynthetic-chain phosphorylation
vv10900Terpenoid_biosynthesis	4	188	8.288e-05		VIT_19s0014g05080	Vitvi19g01981	Oxygen evolving enhancer 3 (PsbQ)	K08901	vv10195Photosynthesis vv50113Thylakoid_targeting_pathway vv50135Primary_active_transporter_cat_D3_to_E2	Metabolism.Primary metabolism.Generation of metabolite precursors and energy.Photosynthesis.Photosystem II
vv10904Diterpenoid_biosynthesis	6	72	5.167e-10		VIT_00s0240g00050	Vitvi19g02374	Glutathione S-transferase 8 GSTU19	E2_5_1_18_GSTU19	vv10480Glutathione_metabolism	Metabolism.Primary metabolism.Coenzyme and prosthetic group metabolism.Peptide derived compounds biosynthesis.Glutathione metabolism
vv23013RNA_transport	3	257	0.003693		VIT_00s0240g00010	Vitvi19g02378	Glutathione S-transferase 23 GSTU23	E2_5_1_18_GSTU23	vv10480Glutathione_metabolism	Metabolism.Primary metabolism.Coenzyme and prosthetic group metabolism.Peptide derived compounds biosynthesis.Glutathione metabolism
Vv23040Spliceosome	1	7	0.009441		VIT_19s0177g00140	Vitvi19g00441	Thiazole biosynthetic enzyme, chloroplast (ARA6)	E2_5_1_3	vv10730Thiamine_metabolism	Metabolism.Primary metabolism.Coenzyme and prosthetic group metabolism.Thiamine metabolism.Thiamine biosynthesis
vv24141Protein_processing_in_endoplasmic_reticulum	3	276	0.004495		VIT_19s0014g04900	Vitvi19g00388	(-)-germacrene D synthase	E4_2_3_22	vv10900Terpenoid_biosynthesis	Metabolism.Secondary metabolism.Terpenoid metabolism.Terpenoid biosynthesis
vv30010Gibberellin_signaling	1	42	0.04973		VIT_19s0014g04930	Vitvi19g00391	Germacrene-D synthase	E4_2_3_22	vv10900Terpenoid_biosynthesis	Metabolism.Secondary metabolism.Terpenoid metabolism.Terpenoid biosynthesis
vv34626Plant-pathogen_interaction	4	356	0.0008965		VIT_19s0014g04880	Vitvi19g00385	(-)-germacrene D synthase	E4_2_3_22	vv10900Terpenoid_biosynthesis	Metabolism.Secondary metabolism.Terpenoid metabolism.Terpenoid biosynthesis
vv34627R_proteins_from_Plant-pathogen_interaction	3	469	0.01862		VIT_19s0014g04920	Vitvi19g00389	(-)-germacrene D synthase	E4_2_3_22	vv10900Terpenoid_biosynthesis	Metabolism.Secondary metabolism.Terpenoid metabolism.Terpenoid biosynthesis
vv44810Regulation_of_actin_cytoskeleton	3	394	0.01178		VIT_19s0090g00140	Vitvi19g00478	5-alpha-taxadienol-10-beta-hydroxylase	E1_14_13_76	vv10904Diterpenoid_biosynthesis	Metabolism.Secondary metabolism.Terpenoid metabolism.Diterpenoid metabolism.Diterpenoid biosynthesis
Vv50101Channels_and_pores	1	0	0.001185		VIT_19s0090g00180	Vitvi19g02009	5-alpha-taxadienol-10-beta-hydroxylase	E1_14_13_76	vv10904Diterpenoid_biosynthesis	Metabolism.Secondary metabolism.Terpenoid metabolism.Diterpenoid metabolism.Diterpenoid biosynthesis
vv50110Protein_coat	2	227	0.03036		VIT_19s0177g00030	Vitvi19g00432	Gibberellin 2-beta-dioxygenase 7	E1_14_11_13	vv10904Diterpenoid_biosynthesis	Metabolism.Secondary metabolism.Terpenoid metabolism.Diterpenoid metabolism.Diterpenoid biosynthesis
vv50111Tethering_factors	2	115	0.008587		VIT_19s0090g00170	Vitvi19g02008	5-alpha-taxadienol-10-beta-hydroxylase	E1_14_13_76	vv10904Diterpenoid_biosynthesis	Metabolism.Secondary metabolism.Terpenoid metabolism.Diterpenoid metabolism.Diterpenoid biosynthesis
vv50113Thylakoid_targeting_pathway	2	69	0.003256		VIT_19s0090g00190	Vitvi19g00479	Taxane 10-beta-hydroxylase	E1_14_13_76	vv10904Diterpenoid_biosynthesis	Metabolism.Secondary metabolism.Terpenoid metabolism.Diterpenoid metabolism.Diterpenoid biosynthesis.Taxol biosynthesis
vv50131Primary_active_transporter_cat_A2_to_A4	2	221	0.02892		VIT_19s0177g00020	Vitvi19g00431	Gibberellin 2-oxidase 1	E1_14_11_13	vv10904Diterpenoid_biosynthesis	Metabolism.Secondary metabolism.Terpenoid metabolism.Diterpenoid metabolism.Diterpenoid biosynthesis
vv50132Primary_active_transporter_cat_A5_to_A8	2	203	0.02476		VIT_19s0177g00100	Vitvi19g00436	Translation initiation factor eIF-1	K03113	vv23013RNA_transport	Transport overview.Macromolecule transport.RNA transport
vv60014C2C2-CO	1	13	0.01646		VIT_19s0177g00110	Vitvi19g01996	Translation initiation factor eIF-1	K03113	vv23013RNA_transport	Transport overview.Macromolecule transport.RNA transport
vv60034HB	2	100	0.006593		VIT_19s0090g00420	Vitvi19g00498	Translation initiation factor eIF-1	K03113	vv23013RNA_transport	Metabolism.Primary metabolism.Protein metabolism and modification.Protein synthesis.Translation
					VIT_19s0090g00340	Vitvi19g00490	Heat shock protein 91	HSP91	Vv23040Spliceosome Vv50101Channels_and_pores	Metabolism.Primary metabolism.Protein metabolism and modification.Protein folding.Chaperone-mediated protein folding.HSP-mediated protein folding
					VIT_19s0090g00380	Vitvi19g00493	Ubiquitin thioesterase OTU1	K13719	vv24141Protein_processing_in_endoplasmic_reticulum	Metabolism.Primary metabolism.Protein metabolism and modification.Proteolysis.Peptidase-mediated proteolysis
					VIT_19s0014g05050	Vitvi19g00403	Heat shock HSP20 family protein	K13993	vv24141Protein_processing_in_endoplasmic_reticulum	Metabolism.Primary metabolism.Protein metabolism and modification.Protein folding.Chaperone-mediated protein folding.HSP-mediated protein folding
					VIT_19s0014g05310	Vitvi19g00421	Sec23/sec24 transport	K14007	vv24141Protein_processing_in_endoplasmic_reticulum vv50110Protein_coat	Transport overview.Macromolecule transport.Protein transport.Protein coat
					VIT_19s0014g05120	Vitvi19g00408	Constans-like 11	COL11_2	vv30009Flower_development vv34710Circadian_rhythm vv60014C2C2-CO	Development.Reproductive development.Flower development
					VIT_19s0014g04940	Vitvi19g00392	Chitin-inducible gibberellin-responsive protein 1	CIGR1	vv30010Gibberellin_signaling vv60032GRAS	Signaling.Hormone Signaling.Gibberellic acid Signaling.Gibberellic acid-mediated Signaling pathway
					VIT_19s0090g00410	Vitvi19g00497	Calcium-dependent protein kinase 9 CPK9	CPK9	vv34626Plant-pathogen_interaction	Response to stimulus.Stress response.Biotic stress response.Plant-pathogen interaction
					VIT_19s0014g05160	Vitvi19g01983	RPS2 (resistant to p. syringae 2)	K13459	vv34626Plant-pathogen_interaction	Response to stimulus.Stress response.Biotic stress response.Plant-pathogen interaction
					VIT_19s0014g05150	Vitvi19g00413	RPS2 (resistant to p. syringae 2)	K13459	vv34626Plant-pathogen_interaction	Response to stimulus.Stress response.Biotic stress response.Plant-pathogen interaction
					VIT_19s0014g05180	Vitvi19g01984	RPS2 (resistant to p. syringae 2)	K13459	vv34626Plant-pathogen_interaction	Response to stimulus.Stress response.Biotic stress response.Plant-pathogen interaction
					VIT_19s0090g00260	Vitvi19g00484	R protein disease resistance protein	RPROT	vv34627R_proteins_from_Plant-pathogen_interaction	Response to stimulus.Stress response.Biotic stress response.Plant-pathogen interaction.R proteins from Plant-pathogen interaction
					VIT_19s0090g00240	Vitvi19g02010	R protein disease resistance protein	RPROT	vv34627R_proteins_from_Plant-pathogen_interaction	Response to stimulus.Stress response.Biotic stress response.Plant-pathogen interaction.R proteins from Plant-pathogen interaction
					VIT_19s0014g05140	Vitvi19g00412	R protein disease resistance protein	RPROT	vv34627R_proteins_from_Plant-pathogen_interaction	Response to stimulus.Stress response.Biotic stress response.Plant-pathogen interaction.R proteins from Plant-pathogen interaction
					VIT_19s0014g05040	Vitvi19g00402	formin homology 2 domain-containing protein 5	FH5	vv44810Regulation_of_actin_cytoskeleton	Cellular process.Cellular component organization and biogenesis.Cytoskeleton organization and biogenesis.Actin organization and biogenesis
					VIT_19s0090g00020	Vitvi19g00469	TOR1 (TORTIFOLIA 1)	TORTIFOLIA1	vv44810Regulation_of_actin_cytoskeleton	Cellular process.Cellular component organization and biogenesis.Cytoskeleton organization and biogenesis.Actin organization and biogenesis
					VIT_19s0014g05070	Vitvi19g00404	Kinesin family member C1	K10405	vv44810Regulation_of_actin_cytoskeleton	Cellular process.Cellular component organization and biogenesis.Cytoskeleton organization and biogenesis.Microtubule organization and biogenesis.Microtubule-driven movement
					VIT_19s0177g00360	Vitvi19g00464	Transport protein particle (TRAPP) component Bet3	BET3	vv50110Protein_coat	Transport overview.Macromolecule transport.Protein transport.Protein coat
					VIT_19s0090g00110	Vitvi19g02006	VPS22	VPS22	vv50111Tethering_factors	Transport overview.Macromolecule transport.Protein transport.Tethering factors
					VIT_19s0090g00070	Vitvi19g00474	VPS22	VPS22	vv50111Tethering_factors	Transport overview.Macromolecule transport.Protein transport.Tethering factors
					VIT_19s0177g00280	Vitvi19g02002	DNAJ heat shock N-terminal domain-containing	DNAJREL	vv50132Primary_active_transporter_cat_A5_to_A8	Transport overview.Primary Active Transporters.P-P-bond hydrolysis-driven transporters.General Secretory Pathway (Sec)
					VIT_19s0177g00270	Vitvi19g02001	Molecular chaperone DnaJ	K03686	vv50132Primary_active_transporter_cat_A5_to_A8	Transport overview.Primary Active Transporters.P-P-bond hydrolysis-driven transporters.General Secretory Pathway (Sec)
					VIT_19s0177g00240	Vitvi19g00449	PDF2 (protodermal factor2)	PDF2_3	vv60034HB	Regulation overview.Regulation of gene expression.Regulation of transcription.Transcription factor.Homeobox domain family transcription factor
					VIT_19s0177g00250	Vitvi19g00451	PDF2 (protodermal factor2)	PDF2_1	vv60034HB	Regulation overview.Regulation of gene expression.Regulation of transcription.Transcription factor.Homeobox domain family transcription factor
