# Supplementary material for: Genetic analysis of grapevine root system architecture and loci associated gene networks
Source: Front Plant Sci. 2023 Feb 2;13:1083374. doi: 10.3389/fpls.2022.1083374 (PMC9932984; doi:10.3389/fpls.2022.1083374)
Supplement: Supplementary Table 2 — Enriched pathways underlying modeled QTL traits and genes contributing to the enrichment. [file Table_2.xlsx]

## Sheet: SA
Supplementary Table 2a. Enriched pathways underlying surface area (SA) modeled QTL and genes contributing to the enrichment. Genes within region 700 kb up and downstream of each QTL peak position contributing to model for trait were included in pathway enrichment analysis. Significant pathways determined with Fisher Exact Test and pvalue <0.05.
Enriched VitisNet Networks	# genes contributing to pathway enrichment	# genes in pathway not present QTL	Fisher's Exact Test		Gene ID V. vinifera 'PN40024' 12X.v2	Gene ID contributing to pathway enrichment V. vinifera 'PN40024' 12X.v3	Functional Annotation	Brief ID	VitisNet Network	Function
vv10195Photosynthesis	3	220	0.01388		VIT_19s0090g00480	Vitvi19g00504	ATP synthase gamma chain 1t (ATPC1)	K02115	vv10190Oxidative_phosphorylation vv10195Photosynthesis vv50131Primary_active_transporter_cat_A2_to_A4	Metabolism.Primary metabolism.Generation of metabolite precursors and energy.Electron transport.Respiratory-chain phosphorylation
vv10400Phenylalanine_tyrosine_and_tryptophan_biosynthesis	4	155	0.0004642		VIT_19s0177g00200	Vitvi19g00445	Plastocyanin domain	K02638	vv10195Photosynthesis vv50113Thylakoid_targeting_pathway	Metabolism.Primary metabolism.Generation of metabolite precursors and energy.Photosynthesis.Photosynthetic-chain phosphorylation
vv10480Glutathione_metabolism	2	157	0.04953		VIT_19s0014g05080	Vitvi19g01981	Oxygen evolving enhancer 3 (PsbQ)	K08901	vv10195Photosynthesis vv50113Thylakoid_targeting_pathway vv50135Primary_active_transporter_cat_D3_to_E2	Metabolism.Primary metabolism.Generation of metabolite precursors and energy.Photosynthesis.Photosystem II
vv10561Glycerolipid_metabolism	2	157	0.04953		VIT_19s0177g00310	Vitvi19g00458	Tryptophan synthase beta chain 1	E4_2_1_20	vv10400Phenylalanine_tyrosine_and_tryptophan_biosynthesis	Metabolism.Primary metabolism.Amino acid metabolism.Aromatic amino acid metabolism.Aromatic amino acid biosynthesis
vv10562Inositol_phosphate_metabolism	2	68	0.01082		VIT_13s0067g01110	Vitvi13g00059	N-(5phosphoribosyl)anthranilate isomerase (PRAI)	E5_3_1_24	vv10400Phenylalanine_tyrosine_and_tryptophan_biosynthesis	Metabolism.Primary metabolism.Amino acid metabolism.Aromatic amino acid metabolism.Aromatic amino acid biosynthesis
vv10564Glycerophospholipid_metabolism	2	148	0.04464		VIT_13s0067g01410	Vitvi13g00081	Anthranilate N-hydroxycinnamoyl/benzoyltransferase	E2_3_1_144	vv10400Phenylalanine_tyrosine_and_tryptophan_biosynthesis	Metabolism.Primary metabolism.Amino acid metabolism.Aromatic amino acid metabolism.Aromatic amino acid biosynthesis
vv10565Ether_lipid_metabolism	2	51	0.006329		VIT_13s0067g00400	Vitvi13g00022	Anthranilate synthase alpha 1	E4_1_3_27	vv10400Phenylalanine_tyrosine_and_tryptophan_biosynthesis	Metabolism.Primary metabolism.Amino acid metabolism.Aromatic amino acid metabolism.Aromatic amino acid biosynthesis
vv10730Thiamine_metabolism	1	21	0.04802		VIT_00s0240g00010	Vitvi19g02378	Glutathione S-transferase 23 GSTU23	E2_5_1_18_GSTU23	vv10480Glutathione_metabolism	Metabolism.Primary metabolism.Coenzyme and prosthetic group metabolism.Peptide derived compounds biosynthesis.Glutathione metabolism
vv10900Terpenoid_biosynthesis	3	189	0.009289		VIT_00s0240g00050	Vitvi19g02374	Glutathione S-transferase 8 GSTU19	E2_5_1_18_GSTU19	vv10480Glutathione_metabolism	Metabolism.Primary metabolism.Coenzyme and prosthetic group metabolism.Peptide derived compounds biosynthesis.Glutathione metabolism
vv10904Diterpenoid_biosynthesis	6	72	2.46e-08		VIT_13s0067g01320	Vitvi13g00073	Alpha-1,2-mannosyltransferase	K03844	vv10510N-Glycan_biosynthesis vv11030Glycan_structures-biosynthesis1	Metabolism.Primary metabolism.Carbohydrate metabolism.Oligosaccharide metabolism.N-Glycan metabolism.N-Glycan biosynthesis
vv10905Brassinosteroid_biosynthesis	1	20	0.04589		VIT_13s0067g00010	Vitvi13g00001	Tafazzin	E2_3_1_51	vv10561Glycerolipid_metabolism vv10564Glycerophospholipid_metabolism vv10565Ether_lipid_metabolism	Metabolism.Primary metabolism.Lipid metabolism.Glycerolipid metabolism.Glycerophospholipid metabolism
vv11030Glycan_structures-biosynthesis1	2	99	0.02164		VIT_19s0090g00330	Vitvi19g02011	1-acyl-sn-glycerol-3-phosphate acyltransferase	E2_3_1_51	vv10561Glycerolipid_metabolism vv10564Glycerophospholipid_metabolism vv10565Ether_lipid_metabolism	Metabolism.Primary metabolism.Lipid metabolism.Glycerolipid metabolism.Glycerophospholipid metabolism.Glycerophospholipid biosynthesis
vv23013RNA_transport	4	256	0.002835		VIT_13s0067g00900	Vitvi13g00048	Phosphoinositide-specific phospholipase C	E3_1_4_11	vv10562Inositol_phosphate_metabolism vv30001ABA_signaling vv34070Phosphatidylinositol_signaling_system	Metabolism.Primary metabolism.Carbohydrate metabolism.Monosaccharide metabolism.Inositol phosphate metabolism
Vv23040Spliceosome	1	0	0.002234		VIT_13s0067g00890	Vitvi13g00047	Phosphoinositide-specific phospholipase C	E3_1_4_11	vv10562Inositol_phosphate_metabolism vv30001ABA_signaling vv34070Phosphatidylinositol_signaling_system	Metabolism.Primary metabolism.Carbohydrate metabolism.Monosaccharide metabolism.Inositol phosphate metabolism
vv24141Protein_processing_in_endoplasmic_reticulum	3	276	0.02493		VIT_19s0177g00140	Vitvi19g00441	Thiazole biosynthetic enzyme, chloroplast (ARA6)	E2_5_1_3	vv10730Thiamine_metabolism	Metabolism.Primary metabolism.Coenzyme and prosthetic group metabolism.Thiamine metabolism.Thiamine biosynthesis
vv30001ABA_signaling	3	164	0.006348		VIT_19s0014g04930	Vitvi19g00391	Germacrene-D synthase	E4_2_3_22	vv10900Terpenoid_biosynthesis	Metabolism.Secondary metabolism.Terpenoid metabolism.Terpenoid biosynthesis
vv34070Phosphatidylinositol_signaling_system	2	81	0.01497		VIT_19s0014g04900	Vitvi19g00388	(-)-germacrene D synthase	E4_2_3_22	vv10900Terpenoid_biosynthesis	Metabolism.Secondary metabolism.Terpenoid metabolism.Terpenoid biosynthesis
vv34626Plant-pathogen_interaction	5	355	0.001332		VIT_19s0014g04920	Vitvi19g00389	(-)-germacrene D synthase	E4_2_3_22	vv10900Terpenoid_biosynthesis	Metabolism.Secondary metabolism.Terpenoid metabolism.Terpenoid biosynthesis
vv34627R_proteins_from_Plant-pathogen_interaction	10	462	1.21e-07		VIT_19s0090g00190	Vitvi19g00479	Taxane 10-beta-hydroxylase	E1_14_13_76	vv10904Diterpenoid_biosynthesis	Metabolism.Secondary metabolism.Terpenoid metabolism.Diterpenoid metabolism.Diterpenoid biosynthesis.Taxol biosynthesis
vv34710Circadian_rhythm	2	77	0.01363		VIT_19s0177g00030	Vitvi19g00432	Gibberellin 2-beta-dioxygenase 7	E1_14_11_13	vv10904Diterpenoid_biosynthesis	Metabolism.Secondary metabolism.Terpenoid metabolism.Diterpenoid metabolism.Diterpenoid biosynthesis
vv44110Cell_cycle	4	351	0.008441		VIT_19s0090g00180	Vitvi19g02009	5-alpha-taxadienol-10-beta-hydroxylase	E1_14_13_76	vv10904Diterpenoid_biosynthesis	Metabolism.Secondary metabolism.Terpenoid metabolism.Diterpenoid metabolism.Diterpenoid biosynthesis
vv50110Protein_coat	4	225	0.001793		VIT_19s0090g00140	Vitvi19g00478	5-alpha-taxadienol-10-beta-hydroxylase	E1_14_13_76	vv10904Diterpenoid_biosynthesis	Metabolism.Secondary metabolism.Terpenoid metabolism.Diterpenoid metabolism.Diterpenoid biosynthesis
vv50111Tethering_factors	2	114	0.02797		VIT_19s0177g00020	Vitvi19g00431	Gibberellin 2-oxidase 1	E1_14_11_13	vv10904Diterpenoid_biosynthesis	Metabolism.Secondary metabolism.Terpenoid metabolism.Diterpenoid metabolism.Diterpenoid biosynthesis
vv50113Thylakoid_targeting_pathway	2	69	0.01112		VIT_19s0090g00170	Vitvi19g02008	5-alpha-taxadienol-10-beta-hydroxylase	E1_14_13_76	vv10904Diterpenoid_biosynthesis	Metabolism.Secondary metabolism.Terpenoid metabolism.Diterpenoid metabolism.Diterpenoid biosynthesis
vv50132Primary_active_transporter_cat_A5_to_A8	3	202	0.01108		VIT_13s0067g00660	Vitvi13g00033	Steroid 23-alpha-hydroxylase	K09588	vv10905Brassinosteroid_biosynthesis	Signaling.Hormone Signaling.Brassinosteroid Signaling.Brassinosteroid metabolism.Brassinosteroid biosynthesis
vv60002Alfin-like	1	7	0.01773		VIT_13s0067g00230	Vitvi13g00013	Extosin ectopically parting cells	K02366	vv11030Glycan_structures-biosynthesis1	Metabolism.Primary metabolism.Carbohydrate metabolism.Oligosaccharide metabolism.Glycan metabolism.Glycan structures-biosynthesis1
vv60013BHSH	1	0	0.002234		VIT_13s0067g00670	Vitvi13g00034	Nuclear pore complex protein Nup88	K14318	vv23013RNA_transport	Transport overview.Macromolecule transport.RNA transport
vv60014C2C2-CO	1	13	0.03083		VIT_19s0177g00100	Vitvi19g00436	Translation initiation factor eIF-1	K03113	vv23013RNA_transport	Transport overview.Macromolecule transport.RNA transport
vv60034HB	3	99	0.001588		VIT_19s0090g00420	Vitvi19g00498	Translation initiation factor eIF-1	K03113	vv23013RNA_transport	Metabolism.Primary metabolism.Protein metabolism and modification.Protein synthesis.Translation
vv60035HMG	1	17	0.03946		VIT_19s0177g00110	Vitvi19g01996	Translation initiation factor eIF-1	K03113	vv23013RNA_transport	Transport overview.Macromolecule transport.RNA transport
					VIT_19s0090g00340	Vitvi19g00490	Heat shock protein 91	HSP91	Vv23040Spliceosome Vv50101Channels_and_pores	Metabolism.Primary metabolism.Protein metabolism and modification.Protein folding.Chaperone-mediated protein folding.HSP-mediated protein folding
					VIT_13s0067g01210	Vitvi13g00069	Anaphase-promoting complex component APC1	K03348	vv24120Ubiquitin_mediated_proteolysis vv44110Cell_cycle	Metabolism.Primary metabolism.Protein metabolism and modification.Proteolysis.cytoplasmic and nuclear protein degradation.Ubiquitin-mediated proteolysis
					VIT_19s0090g00380	Vitvi19g00493	Ubiquitin thioesterase OTU1	K13719	vv24141Protein_processing_in_endoplasmic_reticulum	Metabolism.Primary metabolism.Protein metabolism and modification.Proteolysis.Peptidase-mediated proteolysis
					VIT_19s0014g05050	Vitvi19g00403	Heat shock HSP20 family protein	K13993	vv24141Protein_processing_in_endoplasmic_reticulum	Metabolism.Primary metabolism.Protein metabolism and modification.Protein folding.Chaperone-mediated protein folding.HSP-mediated protein folding
					VIT_19s0014g05310	Vitvi19g00421	Sec23/sec24 transport	K14007	vv24141Protein_processing_in_endoplasmic_reticulum vv50110Protein_coat	Transport overview.Macromolecule transport.Protein transport.Protein coat
					VIT_13s0067g01400	Vitvi13g00080	ABI4 (ABA insensitive 4)	ABI4	vv30001ABA_signaling vv60003AP2_EREBP	Signaling.Hormone Signaling.ABA Signaling.ABA-mediated Signaling pathway
					VIT_19s0014g05120	Vitvi19g00408	Constans-like 11	COL11_2	vv30009Flower_development vv34710Circadian_rhythm vv60014C2C2-CO	Development.Reproductive development.Flower development
					VIT_19s0014g05150	Vitvi19g00413	RPS2 (resistant to p. syringae 2)	K13459	vv34626Plant-pathogen_interaction	Response to stimulus.Stress response.Biotic stress response.Plant-pathogen interaction
					VIT_19s0014g05160	Vitvi19g01983	RPS2 (resistant to p. syringae 2)	K13459	vv34626Plant-pathogen_interaction	Response to stimulus.Stress response.Biotic stress response.Plant-pathogen interaction
					VIT_13s0067g00490	Vitvi13g00026	Protein kinase Xa21	K13437	vv34626Plant-pathogen_interaction	Response to stimulus.Stress response.Biotic stress response.Plant-pathogen interaction
					VIT_19s0014g05180	Vitvi19g01984	RPS2 (resistant to p. syringae 2)	K13459	vv34626Plant-pathogen_interaction	Response to stimulus.Stress response.Biotic stress response.Plant-pathogen interaction
					VIT_19s0090g00410	Vitvi19g00497	Calcium-dependent protein kinase 9 CPK9	CPK9	vv34626Plant-pathogen_interaction	Response to stimulus.Stress response.Biotic stress response.Plant-pathogen interaction
					VIT_13s0067g00810	Vitvi13g00042	R protein PRF disease resistance protein	K13453	vv34627R_proteins_from_Plant-pathogen_interaction	Response to stimulus.Stress response.Biotic stress response.Plant-pathogen interaction.R proteins from Plant-pathogen interaction
					VIT_13s0067g00760	Vitvi13g01889	R protein PRF disease resistance protein	K13453	vv34627R_proteins_from_Plant-pathogen_interaction	Response to stimulus.Stress response.Biotic stress response.Plant-pathogen interaction.R proteins from Plant-pathogen interaction
					VIT_19s0090g00240	Vitvi19g02010	R protein disease resistance protein	RPROT	vv34627R_proteins_from_Plant-pathogen_interaction	Response to stimulus.Stress response.Biotic stress response.Plant-pathogen interaction.R proteins from Plant-pathogen interaction
					VIT_13s0067g00780	Vitvi13g00041	R protein PRF disease resistance protein	K13453	vv34627R_proteins_from_Plant-pathogen_interaction	Response to stimulus.Stress response.Biotic stress response.Plant-pathogen interaction.R proteins from Plant-pathogen interaction
					VIT_13s0067g00740	Vitvi13g01887	R protein PRF disease resistance protein	K13453	vv34627R_proteins_from_Plant-pathogen_interaction	Response to stimulus.Stress response.Biotic stress response.Plant-pathogen interaction.R proteins from Plant-pathogen interaction
					VIT_19s0014g05140	Vitvi19g00412	R protein disease resistance protein	RPROT	vv34627R_proteins_from_Plant-pathogen_interaction	Response to stimulus.Stress response.Biotic stress response.Plant-pathogen interaction.R proteins from Plant-pathogen interaction
					VIT_19s0090g00260	Vitvi19g00484	R protein disease resistance protein	RPROT	vv34627R_proteins_from_Plant-pathogen_interaction	Response to stimulus.Stress response.Biotic stress response.Plant-pathogen interaction.R proteins from Plant-pathogen interaction
					VIT_13s0067g00830	Vitvi13g00043	R protein PRF disease resistance protein	K13453	vv34627R_proteins_from_Plant-pathogen_interaction	Response to stimulus.Stress response.Biotic stress response.Plant-pathogen interaction.R proteins from Plant-pathogen interaction
					VIT_13s0067g00790	Vitvi13g01890	R protein PRF disease resistance protein	K13453	vv34627R_proteins_from_Plant-pathogen_interaction	Response to stimulus.Stress response.Biotic stress response.Plant-pathogen interaction.R proteins from Plant-pathogen interaction
					VIT_13s0067g00750	Vitvi13g01888	R protein PRF disease resistance protein	K13453	vv34627R_proteins_from_Plant-pathogen_interaction	Response to stimulus.Stress response.Biotic stress response.Plant-pathogen interaction.R proteins from Plant-pathogen interaction
					VIT_13s0067g00860	Vitvi13g01892	Early flowering 4	ELF4	vv34710Circadian_rhythm	Signaling.Signaling pathway.Circadian clock Signaling
					VIT_13s0067g01420	Vitvi13g00082	Cyclin 1b (CYC1b)	CYCB1_2	vv44110Cell_cycle	Cellular process.Cell growth and death
					VIT_13s0067g01530	Vitvi13g00090	BUB family protein kinase	K02178	vv44110Cell_cycle	Cellular process.Cell growth and death
					VIT_13s0067g01660	Vitvi13g00098	Sister chromatid cohesion 1 protein 1 DIF1/SYN1	SYN1	vv44110Cell_cycle	Cellular process.Cell growth and death.Cell division.Meiosis
					VIT_19s0177g00360	Vitvi19g00464	Transport protein particle (TRAPP) component Bet3	BET3	vv50110Protein_coat	Transport overview.Macromolecule transport.Protein transport.Protein coat
					VIT_13s0067g00550	Vitvi13g00027	Clathrin, light polypeptide B	K04645	vv50110Protein_coat	Transport overview.Macromolecule transport.Protein transport.Protein coat
					VIT_13s0067g01290	Vitvi13g00072	Clathrin heavy chain	K04646	vv50110Protein_coat	Transport overview.Macromolecule transport.Protein transport.Protein coat
					VIT_19s0090g00110	Vitvi19g02006	VPS22	VPS22	vv50111Tethering_factors	Transport overview.Macromolecule transport.Protein transport.Tethering factors
					VIT_19s0090g00070	Vitvi19g00474	VPS22	VPS22	vv50111Tethering_factors	Transport overview.Macromolecule transport.Protein transport.Tethering factors
					VIT_19s0177g00280	Vitvi19g02002	DNAJ heat shock N-terminal domain-containing	DNAJREL	vv50132Primary_active_transporter_cat_A5_to_A8	Transport overview.Primary Active Transporters.P-P-bond hydrolysis-driven transporters.General Secretory Pathway (Sec)
					VIT_19s0177g00270	Vitvi19g02001	Molecular chaperone DnaJ	K03686	vv50132Primary_active_transporter_cat_A5_to_A8	Transport overview.Primary Active Transporters.P-P-bond hydrolysis-driven transporters.General Secretory Pathway (Sec)
					VIT_13s0067g00940	Vitvi13g00051	NLI interacting factor (NIF)	NIF	vv50132Primary_active_transporter_cat_A5_to_A8	Transport overview.Primary Active Transporters.P-P-bond hydrolysis-driven transporters.Mitochondrial Protein Translocase
					VIT_13s0067g01000	Vitvi13g00054	PHD finger protein alfin	ALFINDOM1	vv60002Alfin-like	Regulation overview.Regulation of gene expression.Regulation of transcription.Transcription factor.Alfin-like family transcription factor
					VIT_13s0067g00140	Vitvi13g00005	Proline-rich family protein	BHSH1	vv60013BHSH	Regulation overview.Regulation of gene expression.Regulation of transcription.Transcription factor.BHSH family transcription factor
					VIT_19s0177g00240	Vitvi19g00449	PDF2 (protodermal factor2)	PDF2_3	vv60034HB	Regulation overview.Regulation of gene expression.Regulation of transcription.Transcription factor.Homeobox domain family transcription factor
					VIT_19s0177g00250	Vitvi19g00451	PDF2 (protodermal factor2)	PDF2_1	vv60034HB	Regulation overview.Regulation of gene expression.Regulation of transcription.Transcription factor.Homeobox domain family transcription factor
					VIT_13s0067g01580	Vitvi13g01895	Anthocyaninless2 (ANL2)	ANL2_4	vv60034HB	Regulation overview.Regulation of gene expression.Regulation of transcription.Transcription factor.Homeobox domain family transcription factor
					VIT_13s0067g00640	Vitvi13g00031	High-mobility group B 1	HMGB1	vv60035HMG	Regulation overview.Regulation of gene expression.Regulation of transcription.Transcription factor.HMG family transcription factor

## Sheet: RV
Supplementary Table 2b. Enriched pathways underlying root volume (RV) modeled QTL and the genes contributing to the enrichment. Genes within region 700 kb up and downstream of each QTL peak position contributing to model for trait were included in pathway enrichment analysis. Significant pathways determined with Fisher Exact Test and pvalue <0.05.
Enriched VitisNet Networks	# genes contributing to pathway enrichment	# genes in pathway not present QTL	Fisher's Exact Test		Gene ID V. vinifera 'PN40024' 12X.v2	Gene ID contributing to pathway enrichment V. vinifera 'PN40024' 12X.v3	Functional Annotation	Brief ID	VitisNet Network	Function
vv10400Phenylalanine_tyrosine_and_tryptophan_biosynthesis	3	156	0.01911		VIT_02s0025g01240	Vitvi02g00110	UDP-glucuronosyl/UDP-glucosyltransferase	E2_4_1_17	vv10040Pentose_glucuronate_interconversion vv10500Starch_and_sucrose_metabolism	Metabolism.Primary metabolism.Carbohydrate metabolism.Monosaccharide metabolism.Pentose glucuronate interconversion
vv10500Starch_and_sucrose_metabolism	5	368	0.0108		VIT_02s0025g01580	Vitvi02g00145	UDP-glucose 4-epimerase GEPI48	E5_1_3_2	vv10052Galactose_metabolism vv10520Nucleotide_sugars_metabolism	Metabolism.Primary metabolism.Carbohydrate metabolism.Monosaccharide metabolism.Galactose metabolism
vv10511N-Glycan_degradation	3	75	0.002722		VIT_02s0025g01560	Vitvi02g00143	UDP-glucose 4-epimerase GEPI48	E5_1_3_2	vv10052Galactose_metabolism vv10520Nucleotide_sugars_metabolism	Metabolism.Primary metabolism.Carbohydrate metabolism.Monosaccharide metabolism.Galactose metabolism
vv10520Nucleotide_sugars_metabolism	2	70	0.02703		VIT_19s0014g03430	Vitvi19g01899	Amine oxidase LDL2	E1_4_3_4_LDL2	vv10220Urea_cycle_and_metabolism_of_amino_groups vv10340Histidine_metabolism vv10350Tyrosine_metabolism vv10360Phenylalanine_metabolism vv11002Auxin_biosynthesis vv60094SWI_SNF_SWI3	Metabolism.Primary metabolism.Amino acid metabolism.Arginine and proline metabolism.Urea cycle
vv10561Glycerolipid_metabolism	3	156	0.01911		VIT_19s0014g04020	Vitvi19g01929	NADP-dependent glyceraldehyde-3-phosphate dehydrogenase	E1_2_1_41	vv10220Urea_cycle_and_metabolism_of_amino_groups vv50101Channels_and_pores	Metabolism.Primary metabolism.Amino acid metabolism.Arginine and proline metabolism.Urea cycle
vv10562Inositol_phosphate_metabolism	3	67	0.002		VIT_02s0025g02560	Vitvi02g00225	O-succinylhomoserine sulfhydrylase	E2_5_1_48	vv10271Methionine_metabolism vv10272Cysteine_metabolism vv10450Selenoamino_acid_metabolism vv10920Sulfur_metabolism	Metabolism.Primary metabolism.Amino acid metabolism.Methionine metabolism
vv10920Sulfur_metabolism	2	46	0.0126		VIT_13s0067g01410	Vitvi13g00081	Anthranilate N-hydroxycinnamoyl/benzoyltransferase	E2_3_1_144	vv10400Phenylalanine_tyrosine_and_tryptophan_biosynthesis	Metabolism.Primary metabolism.Amino acid metabolism.Aromatic amino acid metabolism.Aromatic amino acid biosynthesis
vv10941Flavonoid_biosynthesis	3	187	0.03024		VIT_13s0067g01110	Vitvi13g00059	N-(5phosphoribosyl)anthranilate isomerase (PRAI)	E5_3_1_24	vv10400Phenylalanine_tyrosine_and_tryptophan_biosynthesis	Metabolism.Primary metabolism.Amino acid metabolism.Aromatic amino acid metabolism.Aromatic amino acid biosynthesis
vv11030Glycan_structures-biosynthesis1	2	99	0.04999		VIT_13s0067g00400	Vitvi13g00022	Anthranilate synthase alpha 1	E4_1_3_27	vv10400Phenylalanine_tyrosine_and_tryptophan_biosynthesis	Metabolism.Primary metabolism.Amino acid metabolism.Aromatic amino acid metabolism.Aromatic amino acid biosynthesis
vv23013RNA_transport	4	256	0.01397		VIT_02s0025g02120	Vitvi02g00184	1,4-alpha-D-glucan maltohydrolase	E3_2_1_2	vv10500Starch_and_sucrose_metabolism	Metabolism.Primary metabolism.Carbohydrate metabolism.Polysaccharide metabolism.Starch and sucrose metabolism.Starch biosynthesis catabolism.Starch catabolism
vv23050Proteasome	2	73	0.02915		VIT_02s0025g02170	Vitvi02g00191	Trehalase precursor	E2_4_1_15	vv10500Starch_and_sucrose_metabolism	Metabolism.Primary metabolism.Carbohydrate metabolism.Polysaccharide metabolism.Starch and sucrose metabolism
vv24120Ubiquitin_mediated_proteolysis	6	198	9.37e-05		VIT_02s0025g02770	Vitvi02g00248	Glucan endo-1,3-beta-glucosidase 7 precursor	E3_2_1_39	vv10500Starch_and_sucrose_metabolism	Metabolism.Primary metabolism.Carbohydrate metabolism.Polysaccharide metabolism.Starch and sucrose metabolism
vv30001ABA_signaling	6	161	3.09e-05		VIT_02s0025g02790	Vitvi02g00250	Starch synthase	E2_4_1_21	vv10500Starch_and_sucrose_metabolism	Metabolism.Primary metabolism.Carbohydrate metabolism.Polysaccharide metabolism.Starch and sucrose metabolism.Starch biosynthesis catabolism.Starch biosynthesis
vv34070Phosphatidylinositol_signaling_system	4	79	0.0002234		VIT_13s0067g01320	Vitvi13g00073	Alpha-1,2-mannosyltransferase	K03844	vv10510N-Glycan_biosynthesis vv11030Glycan_structures-biosynthesis1	Metabolism.Primary metabolism.Carbohydrate metabolism.Oligosaccharide metabolism.N-Glycan metabolism.N-Glycan biosynthesis
vv34627R_proteins_from_Plant-pathogen_interaction	8	464	0.0003		VIT_19s0014g03260	Vitvi19g00266	Beta-mannosidase 4	E3_2_1_25	vv10511N-Glycan_degradation	Metabolism.Primary metabolism.Carbohydrate metabolism.Oligosaccharide metabolism.N-Glycan metabolism.N-Glycan catabolism
vv40006Cell_wall	24	494	2.2e-16		VIT_19s0014g03250	Vitvi19g00265	Beta-mannosidase 4	E3_2_1_25	vv10511N-Glycan_degradation	Metabolism.Primary metabolism.Carbohydrate metabolism.Oligosaccharide metabolism.N-Glycan metabolism.N-Glycan catabolism
vv44110Cell_cycle	4	351	0.0379		VIT_19s0014g03240	Vitvi19g00264	Beta-mannosidase 4	E3_2_1_25	vv10511N-Glycan_degradation	Metabolism.Primary metabolism.Carbohydrate metabolism.Oligosaccharide metabolism.N-Glycan metabolism.N-Glycan catabolism
vv50101Channels_and_pores	8	443	0.0002213		VIT_02s0025g01590	Vitvi02g00146	Triacylglycerol lipase	E3_1_1_3	vv10561Glycerolipid_metabolism	Metabolism.Primary metabolism.Lipid metabolism.Glycerolipid metabolism.Glycerolipid catabolism
vv50110Protein_coat	4	225	0.009114		VIT_13s0067g00010	Vitvi13g00001	Tafazzin	E2_3_1_51	vv10561Glycerolipid_metabolism vv10564Glycerophospholipid_metabolism vv10565Ether_lipid_metabolism	Metabolism.Primary metabolism.Lipid metabolism.Glycerolipid metabolism.Glycerophospholipid metabolism
vv50112Nuclear_pore_complex	2	88	0.04065		VIT_19s0014g03790	Vitvi19g00305	Diacylglycerol kinase	E2_7_1_107	vv10561Glycerolipid_metabolism vv10564Glycerophospholipid_metabolism vv34070Phosphatidylinositol_signaling_system	Metabolism.Primary metabolism.Lipid metabolism.Glycerolipid metabolism.Glycerophospholipid metabolism
vv50123Porters_cat_18_to_29	3	222	0.0461		VIT_13s0067g00890	Vitvi13g00047	Phosphoinositide-specific phospholipase C	E3_1_4_11	vv10562Inositol_phosphate_metabolism vv30001ABA_signaling vv34070Phosphatidylinositol_signaling_system	Metabolism.Primary metabolism.Carbohydrate metabolism.Monosaccharide metabolism.Inositol phosphate metabolism
vv50125Porters_cat_66_to_94	4	226	0.00925		VIT_13s0067g00900	Vitvi13g00048	Phosphoinositide-specific phospholipase C	E3_1_4_11	vv10562Inositol_phosphate_metabolism vv30001ABA_signaling vv34070Phosphatidylinositol_signaling_system	Metabolism.Primary metabolism.Carbohydrate metabolism.Monosaccharide metabolism.Inositol phosphate metabolism
vv60002Alfin-like	1	7	0.02794		VIT_02s0025g01610	Vitvi02g00149	Phosphatidylinositol 4-kinase type-II	K13711	vv10562Inositol_phosphate_metabolism vv34070Phosphatidylinositol_signaling_system	Metabolism.Primary metabolism.Carbohydrate metabolism.Monosaccharide metabolism.Inositol phosphate metabolism
vv60003AP2_EREBP	3	155	0.0188		VIT_19s0014g03380	Vitvi19g00276	3'(2') 5'-bisphosphate nucleotidase	E3_1_3_7	vv10920Sulfur_metabolism	Metabolism.Cellular metabolism.Nitrogen and sulfur metabolism.Sulfur metabolism
vv60011BHLH	3	160	0.02039		VIT_13s0067g01020	Vitvi13g00055	Leucoanthocyanidin dioxygenase	E1_14_11_19	vv10941Flavonoid_biosynthesis	Metabolism.Secondary metabolism.Phenylpropanoid metabolism.Flavonoid metabolism.Flavonoid biosynthesis.Anthocyanin biosynthesis
vv60013BHSH	1	0	0.003536		VIT_02s0025g02920	Vitvi02g00263	Quercetin 3-O-methyltransferase 1	E2_1_1_76	vv10941Flavonoid_biosynthesis	Metabolism.Secondary metabolism.Phenylpropanoid metabolism.Flavonoid metabolism.Flavonoid biosynthesis
vv60024DBP	1	6	0.02449		VIT_02s0025g02960	Vitvi02g00270	Naringenin,2-oxoglutarate 3-dioxygenase	E1_14_11_9	vv10941Flavonoid_biosynthesis	Metabolism.Secondary metabolism.Phenylpropanoid metabolism.Flavonoid metabolism.Flavonoid biosynthesis
vv60033GRF	1	13	0.04838		VIT_13s0067g00230	Vitvi13g00013	Extosin ectopically parting cells	K02366	vv11030Glycan_structures-biosynthesis1	Metabolism.Primary metabolism.Carbohydrate metabolism.Oligosaccharide metabolism.Glycan metabolism.Glycan structures-biosynthesis1
vv60034HB	2	100	0.05087		VIT_02s0025g01480	Vitvi02g00135	Translation initiation factor eIF-3 subunit 10	K03254	vv23013RNA_transport	Metabolism.Primary metabolism.Protein metabolism and modification.Protein synthesis.Translation.Translational initiation
vv60035HMG	2	16	0.001833		VIT_13s0067g00670	Vitvi13g00034	Nuclear pore complex protein Nup88	K14318	vv23013RNA_transport	Transport overview.Macromolecule transport.RNA transport
vv60044MYB	3	176	0.02598		VIT_19s0014g04110	Vitvi19g00329	Elongation factor 1-alpha (EF-1-alpha)	K03231	vv23013RNA_transport	Metabolism.Primary metabolism.Protein metabolism and modification.Protein synthesis.Translation.Translational elongation
vv60046NAC	3	83	0.003587		VIT_19s0014g03800	Vitvi19g01916	RANGAP2 (RAN GTPASE activating protein 2)	K14319_2	vv23013RNA_transport vv50112Nuclear_pore_complex	Transport overview.Nucleocytoplasmic transport.Nuclear pore complex
vv60048PHD	3	78	0.003029		VIT_02s0025g02140	Vitvi02g00187	Heat shock protein 70	K03283	vv23040Spliceosome vv24141Protein_processing_in_endoplasmic_reticulum vv50101Channels_and_pores	Metabolism.Primary metabolism.Protein metabolism and modification.Protein folding.Chaperone-mediated protein folding.HSP-mediated protein folding
vv60052RWP-RK	1	11	0.04162		VIT_02s0025g01490	Vitvi02g00136	Proteasome 26S regulatory subunit (RPN8)	K03038	vv23050Proteasome	Metabolism.Primary metabolism.Protein metabolism and modification.Proteolysis.cytoplasmic and nuclear protein degradation.Ubiquitin-mediated proteolysis.Proteasome
vv60080Other_zf	2	37	0.008454		VIT_02s0025g02760	Vitvi02g00247	Ubiquitin thiolesterase 4	E3_1_2_15	vv24120Ubiquitin_mediated_proteolysis	Metabolism.Primary metabolism.Protein metabolism and modification.Proteolysis.cytoplasmic and nuclear protein degradation.Ubiquitin-mediated proteolysis
vv60081COAP15	1	1	0.007059		VIT_02s0025g01660	Vitvi02g00155	Seven in absentia SINA5	K08742	vv24120Ubiquitin_mediated_proteolysis	Metabolism.Primary metabolism.Protein metabolism and modification.Proteolysis.cytoplasmic and nuclear protein degradation.Ubiquitin-mediated proteolysis
vv60089Other_Nozzle	1	0	0.003536		VIT_19s0014g03200	Vitvi19g00262	COP1-interacting protein 7	CIP7	vv24120Ubiquitin_mediated_proteolysis	Metabolism.Primary metabolism.Protein metabolism and modification.Proteolysis.cytoplasmic and nuclear protein degradation.Ubiquitin-mediated proteolysis
vv60094SWI_SNF_SWI3	1	1	0.007059		VIT_13s0067g00080	Vitvi13g01878	COP1-interacting protein 7	CIP7	vv24120Ubiquitin_mediated_proteolysis	Metabolism.Primary metabolism.Protein metabolism and modification.Proteolysis.cytoplasmic and nuclear protein degradation.Ubiquitin-mediated proteolysis
					VIT_13s0067g01210	Vitvi13g00069	Anaphase-promoting complex component APC1	K03348	vv24120Ubiquitin_mediated_proteolysis vv44110Cell_cycle	Metabolism.Primary metabolism.Protein metabolism and modification.Proteolysis.cytoplasmic and nuclear protein degradation.Ubiquitin-mediated proteolysis
					VIT_13s0067g00280	Vitvi13g00018	Syntaxin 5	K08490	vv24130SNARE_interactions_in_vesicular_transport vv50101Channels_and_pores	Cellular process.Cellular transport.Protein trafficking.Vesicle-mediated trafficking.SNARE interactions in vesicular transport
					VIT_02s0025g01550	Vitvi02g00141	Protein phosphatase 2CA AHG3 PP2CA	AHG3	vv30001ABA_signaling	Signaling.Hormone Signaling.ABA Signaling.ABA-mediated Signaling pathway
					VIT_02s0025g01340	Vitvi02g00119	Abscisic acid receptor PYL8 RCAR3	RCAR3	vv30001ABA_signaling	Signaling.Hormone Signaling.ABA Signaling.ABA-mediated Signaling pathway
					VIT_02s0025g01630	Vitvi02g00152	SOS3 (salt overly sensitive 3)	SOS3	vv30001ABA_signaling	Signaling.Hormone Signaling.ABA Signaling.ABA-mediated Signaling pathway
					VIT_13s0067g01400	Vitvi13g00080	ABI4 (ABA insensitive 4)	ABI4	vv30001ABA_signaling vv60003AP2_EREBP	Signaling.Hormone Signaling.ABA Signaling.ABA-mediated Signaling pathway
					VIT_19s0014g03180	Vitvi19g00260	Ethylene response factor	RAP2_4_3	vv30008Ethylene_signaling vv60003AP2_EREBP	Signaling.Hormone Signaling.Ethylene Signaling.Ethylene-mediated Signaling pathway
					VIT_02s0025g01360	Vitvi02g00121	Ethylene-responsive transcription factor related to APETALA2 4	RAP2_4_2	vv30008Ethylene_signaling vv60003AP2_EREBP	Signaling.Hormone Signaling.Ethylene Signaling.Ethylene-mediated Signaling pathway
					VIT_19s0014g03700	Vitvi19g00300	Cyclic nucleotide-regulated ion channel 4	K05391_CNGC4	vv34626Plant-pathogen_interaction vv50101Channels_and_pores	Response to stimulus.Stress response.Biotic stress response.Plant-pathogen interaction
					VIT_13s0067g00760	Vitvi13g01889	R protein PRF disease resistance protein	K13453	vv34627R_proteins_from_Plant-pathogen_interaction	Response to stimulus.Stress response.Biotic stress response.Plant-pathogen interaction.R proteins from Plant-pathogen interaction
					VIT_13s0067g00790	Vitvi13g01890	R protein PRF disease resistance protein	K13453	vv34627R_proteins_from_Plant-pathogen_interaction	Response to stimulus.Stress response.Biotic stress response.Plant-pathogen interaction.R proteins from Plant-pathogen interaction
					VIT_13s0067g00810	Vitvi13g00042	R protein PRF disease resistance protein	K13453	vv34627R_proteins_from_Plant-pathogen_interaction	Response to stimulus.Stress response.Biotic stress response.Plant-pathogen interaction.R proteins from Plant-pathogen interaction
					VIT_13s0067g00780	Vitvi13g00041	R protein PRF disease resistance protein	K13453	vv34627R_proteins_from_Plant-pathogen_interaction	Response to stimulus.Stress response.Biotic stress response.Plant-pathogen interaction.R proteins from Plant-pathogen interaction
					VIT_19s0014g03950	Vitvi19g00321	R protein PRF disease resistance protein	K13453	vv34627R_proteins_from_Plant-pathogen_interaction	Response to stimulus.Stress response.Biotic stress response.Plant-pathogen interaction.R proteins from Plant-pathogen interaction
					VIT_13s0067g00750	Vitvi13g01888	R protein PRF disease resistance protein	K13453	vv34627R_proteins_from_Plant-pathogen_interaction	Response to stimulus.Stress response.Biotic stress response.Plant-pathogen interaction.R proteins from Plant-pathogen interaction
					VIT_13s0067g00740	Vitvi13g01887	R protein PRF disease resistance protein	K13453	vv34627R_proteins_from_Plant-pathogen_interaction	Response to stimulus.Stress response.Biotic stress response.Plant-pathogen interaction.R proteins from Plant-pathogen interaction
					VIT_13s0067g00830	Vitvi13g00043	R protein PRF disease resistance protein	K13453	vv34627R_proteins_from_Plant-pathogen_interaction	Response to stimulus.Stress response.Biotic stress response.Plant-pathogen interaction.R proteins from Plant-pathogen interaction
					VIT_02s0025g01850	Vitvi02g01348	Cellulose synthase CSLG3	E2_4_1_12_CSLG3	vv40006Cell_wall	Cellular process.Cellular component organization and biogenesis.Cell wall organization and biogenesis.Cell wall metabolism.Cell wall biosynthesis.Cellulose biosynthesis
					VIT_02s0025g01380	Vitvi02g00125	Endo-1,4-beta-glucanase	E3_2_1_4	vv40006Cell_wall	Cellular process.Cellular component organization and biogenesis.Cell wall organization and biogenesis.Cell wall metabolism.Cell wall catabolism.Cellulose catabolism
					VIT_02s0025g01770	Vitvi02g01343	Cellulose synthase CSLG3	E2_4_1_12_CSLG3	vv40006Cell_wall	Cellular process.Cellular component organization and biogenesis.Cell wall organization and biogenesis.Cell wall metabolism.Cell wall biosynthesis.Cellulose biosynthesis
					VIT_02s0025g01900	Vitvi02g00170	Cellulose synthase CSLG3	E2_4_1_12_CSLG3	vv40006Cell_wall	Cellular process.Cellular component organization and biogenesis.Cell wall organization and biogenesis.Cell wall metabolism.Cell wall biosynthesis.Cellulose biosynthesis
					VIT_02s0025g01880	Vitvi02g01351	Cellulose synthase CSLG3	E2_4_1_12_CSLG3	vv40006Cell_wall	Cellular process.Cellular component organization and biogenesis.Cell wall organization and biogenesis.Cell wall metabolism.Cell wall biosynthesis.Cellulose biosynthesis
					VIT_02s0025g01940	Vitvi02g00172	Cellulose synthase CSLG3	E2_4_1_12_CSLG3	vv40006Cell_wall	Cellular process.Cellular component organization and biogenesis.Cell wall organization and biogenesis.Cell wall metabolism.Cell wall biosynthesis.Cellulose biosynthesis
					VIT_13s0067g01190	Vitvi13g00067	Cellulase	E3_2_1_4	vv40006Cell_wall	Cellular process.Cellular component organization and biogenesis.Cell wall organization and biogenesis.Cell wall metabolism.Cell wall catabolism.Cellulose catabolism
					VIT_02s0025g01840	Vitvi02g01347	Cellulose synthase CSLG3	E2_4_1_12_CSLG3	vv40006Cell_wall	Cellular process.Cellular component organization and biogenesis.Cell wall organization and biogenesis.Cell wall metabolism.Cell wall biosynthesis.Cellulose biosynthesis
					VIT_02s0025g01760	Vitvi02g01342	Cellulose synthase CSLG3	E2_4_1_12_CSLG3	vv40006Cell_wall	Cellular process.Cellular component organization and biogenesis.Cell wall organization and biogenesis.Cell wall metabolism.Cell wall biosynthesis.Cellulose biosynthesis
					VIT_02s0025g01980	Vitvi02g01355	Cellulose synthase CSLG3	E2_4_1_12_CSLG3	vv40006Cell_wall	Cellular process.Cellular component organization and biogenesis.Cell wall organization and biogenesis.Cell wall metabolism.Cell wall biosynthesis.Cellulose biosynthesis
					VIT_02s0025g01920	Vitvi02g01353	Cellulose synthase CSLG3	E2_4_1_12_CSLG3	vv40006Cell_wall	Cellular process.Cellular component organization and biogenesis.Cell wall organization and biogenesis.Cell wall metabolism.Cell wall biosynthesis.Cellulose biosynthesis
					VIT_02s0025g01950	Vitvi02g00173	Cellulose synthase CSLG3	E2_4_1_12_CSLG3	vv40006Cell_wall	Cellular process.Cellular component organization and biogenesis.Cell wall organization and biogenesis.Cell wall metabolism.Cell wall biosynthesis.Cellulose biosynthesis
					VIT_02s0025g01800	Vitvi02g00164	Cellulose synthase CSLG3	E2_4_1_12_CSLG3	vv40006Cell_wall	Cellular process.Cellular component organization and biogenesis.Cell wall organization and biogenesis.Cell wall metabolism.Cell wall biosynthesis.Cellulose biosynthesis
					VIT_02s0025g01780	Vitvi02g01344	Cellulose synthase CSLG3	E2_4_1_12_CSLG3	vv40006Cell_wall	Cellular process.Cellular component organization and biogenesis.Cell wall organization and biogenesis.Cell wall metabolism.Cell wall biosynthesis.Cellulose biosynthesis
					VIT_13s0067g01200	Vitvi13g00068	Cellulase	E3_2_1_4	vv40006Cell_wall	Cellular process.Cellular component organization and biogenesis.Cell wall organization and biogenesis.Cell wall metabolism.Cell wall catabolism.Cellulose catabolism
					VIT_02s0025g01330	Vitvi02g00118	Polygalacturonase GH28	E3_2_1_15	vv40006Cell_wall	Cellular process.Cellular component organization and biogenesis.Cell wall organization and biogenesis.Cell wall metabolism.Cell wall modification.Pectin modification
					VIT_02s0025g01750	Vitvi02g01341	Cellulose synthase CSLG3	E2_4_1_12_CSLG3	vv40006Cell_wall	Cellular process.Cellular component organization and biogenesis.Cell wall organization and biogenesis.Cell wall metabolism.Cell wall biosynthesis.Cellulose biosynthesis
					VIT_02s0025g01870	Vitvi02g01350	Cellulose synthase CSLG3	E2_4_1_12_CSLG3	vv40006Cell_wall	Cellular process.Cellular component organization and biogenesis.Cell wall organization and biogenesis.Cell wall metabolism.Cell wall biosynthesis.Cellulose biosynthesis
					VIT_02s0025g01890	Vitvi02g01352	Cellulose synthase CSLG3	E2_4_1_12_CSLG3	vv40006Cell_wall	Cellular process.Cellular component organization and biogenesis.Cell wall organization and biogenesis.Cell wall metabolism.Cell wall biosynthesis.Cellulose biosynthesis
					VIT_02s0025g02650	Vitvi02g00236	Cellulase CEL2	E3_2_1_4	vv40006Cell_wall	Cellular process.Cellular component organization and biogenesis.Cell wall organization and biogenesis.Cell wall metabolism.Cell wall catabolism.Cellulose catabolism
					VIT_02s0025g01860	Vitvi02g01349	Cellulose synthase CSLG3	E2_4_1_12_CSLG3	vv40006Cell_wall	Cellular process.Cellular component organization and biogenesis.Cell wall organization and biogenesis.Cell wall metabolism.Cell wall biosynthesis.Cellulose biosynthesis
					VIT_02s0025g01930	Vitvi02g01354	Cellulose synthase CSLG3	E2_4_1_12_CSLG3	vv40006Cell_wall	Cellular process.Cellular component organization and biogenesis.Cell wall organization and biogenesis.Cell wall metabolism.Cell wall biosynthesis.Cellulose biosynthesis
					VIT_02s0025g01820	Vitvi02g00165	Cellulose synthase CSLG3	E2_4_1_12_CSLG3	vv40006Cell_wall	Cellular process.Cellular component organization and biogenesis.Cell wall organization and biogenesis.Cell wall metabolism.Cell wall biosynthesis.Cellulose biosynthesis
					VIT_02s0025g01910	Vitvi02g00171	Cellulose synthase CSLG3	E2_4_1_12_CSLG3	vv40006Cell_wall	Cellular process.Cellular component organization and biogenesis.Cell wall organization and biogenesis.Cell wall metabolism.Cell wall biosynthesis.Cellulose biosynthesis
					VIT_13s0067g01530	Vitvi13g00090	BUB family protein kinase	K02178	vv44110Cell_cycle	Cellular process.Cell growth and death
					VIT_13s0067g01660	Vitvi13g00098	Sister chromatid cohesion 1 protein 1 DIF1/SYN1	SYN1	vv44110Cell_cycle	Cellular process.Cell growth and death.Cell division.Meiosis
					VIT_13s0067g01420	Vitvi13g00082	Cyclin 1b (CYC1b)	CYCB1_2	vv44110Cell_cycle	Cellular process.Cell growth and death
					VIT_13s0067g00330	Vitvi13g00019	AUX1 auxin influx carrier protein	AUX1	vv50004Auxin_transport vv50123Porters_cat_18_to_29	Signaling.Hormone Signaling.Auxin Signaling.Auxin transport
					VIT_02s0025g02860	Vitvi02g00259	Subtilisin serine protease	SBT3_3	vv50101Channels_and_pores	Transport overview.Channels and pores.ß-Barrel porins.Autotransporter
					VIT_02s0025g02880	Vitvi02g00260	Subtilase	SBT3_3	vv50101Channels_and_pores	Transport overview.Channels and pores.ß-Barrel porins.Autotransporter
					VIT_02s0025g02850	Vitvi02g00258	Subtilisin protease	SBT3_3	vv50101Channels_and_pores	Transport overview.Channels and pores.ß-Barrel porins.Autotransporter
					VIT_13s0067g00220	Vitvi13g00012	Aquaporin TMP-C	TMPC	vv50101Channels_and_pores	Transport overview.Channels and pores.a-Type channels.Major Intrinsic Protein
					VIT_02s0025g01570	Vitvi02g00144	Dynamin-like protein 2b	E3_6_5_5	vv50109Incompletely_characterized_transport_systems vv50110Protein_coat	Transport overview.Incompletely characterized transport systems.Putative transport protein.YbbM
					VIT_13s0067g01290	Vitvi13g00072	Clathrin heavy chain	K04646	vv50110Protein_coat	Transport overview.Macromolecule transport.Protein transport.Protein coat
					VIT_19s0014g03510	Vitvi19g00290	ARF GTPase activator, ARF-GAP Domain 5	AGD5	vv50110Protein_coat	Transport overview.Macromolecule transport.Protein transport.Protein coat
					VIT_13s0067g00550	Vitvi13g00027	Clathrin, light polypeptide B	K04645	vv50110Protein_coat	Transport overview.Macromolecule transport.Protein transport.Protein coat
					VIT_19s0014g03080	Vitvi19g00251	Regulator of chromosome condensation (RCC1)	RCC1	vv50112Nuclear_pore_complex	Transport overview.Nucleocytoplasmic transport.Nuclear pore complex
					VIT_02s0025g01230	Vitvi02g00109	Amino acid permease	AAPREL	vv50123Porters_cat_18_to_29	Transport overview.Electrochemical Potential-driven Transporters.Porters.Amino Acid/Auxin Permease
					VIT_02s0025g01180	Vitvi02g00103	Carrier protein, Mitochondrial	K03454	vv50123Porters_cat_18_to_29	Transport overview.Electrochemical Potential-driven Transporters.Porters.Mitochondrial Carrier
					VIT_02s0025g02390	Vitvi02g00209	Oligopeptide transporter OPT7	OPT7	vv50125Porters_cat_66_to_94	Transport overview.Electrochemical Potential-driven Transporters.Porters.Oligopeptide Transporter
					VIT_02s0025g02510	Vitvi02g00220	Metal-nicotianamine transporter YSL1	YSL1	vv50125Porters_cat_66_to_94	Transport overview.Electrochemical Potential-driven Transporters.Porters.Oligopeptide Transporter
					VIT_02s0025g02500	Vitvi02g01365	Metal-nicotianamine transporter YSL1	YSL1	vv50125Porters_cat_66_to_94	Transport overview.Electrochemical Potential-driven Transporters.Porters.Oligopeptide Transporter
					VIT_02s0025g02320	Vitvi02g00203	Aluminum activated malate transporter 1	ALMT1	vv50125Porters_cat_66_to_94	Transport overview.Electrochemical Potential-driven Transporters.Porters.Aromatic Acid Exporter
					VIT_13s0067g01000	Vitvi13g00054	PHD finger protein alfin	ALFINDOM1	vv60002Alfin-like	Regulation overview.Regulation of gene expression.Regulation of transcription.Transcription factor.Alfin-like family transcription factor
					VIT_02s0025g02310	Vitvi02g00202	LHW (lonesome highway)	LHW_4	vv60011BHLH	Regulation overview.Regulation of gene expression.Regulation of transcription.Transcription factor.bHLH family transcription factor
					VIT_13s0067g01350	Vitvi13g00075	Basic helix-loop-helix (bHLH) family	BHLHDOM_16	vv60011BHLH	Regulation overview.Regulation of gene expression.Regulation of transcription.Transcription factor.bHLH family transcription factor
					VIT_02s0025g02610	Vitvi02g00231	Basic helix-loop-helix (bHLH) family	BHLHDOM_48	vv60011BHLH	Regulation overview.Regulation of gene expression.Regulation of transcription.Transcription factor.bHLH family transcription factor
					VIT_13s0067g00140	Vitvi13g00005	Proline-rich family protein	BHSH1	vv60013BHSH	Regulation overview.Regulation of gene expression.Regulation of transcription.Transcription factor.BHSH family transcription factor
					VIT_02s0025g01390	Vitvi02g00126	Protein phosphatase 2C DBP	DBPPP2C_5	vv60024DBP	Regulation overview.Regulation of gene expression.Regulation of transcription.Transcription factor.DBP family transcription factor
					VIT_02s0025g02680	Vitvi02g00239	Growth-regulating factor 5	GRF5_1	vv60033GRF	Regulation overview.Regulation of gene expression.Regulation of transcription.Transcription factor.GRF family transcription factor
					VIT_02s0025g02590	Vitvi02g00228	Homeobox-leucine zipper protein ATHB-12	VVHB12_2	vv60034HB	Regulation overview.Regulation of gene expression.Regulation of transcription.Transcription factor.Homeobox domain family transcription factor
					VIT_13s0067g01580	Vitvi13g01895	Anthocyaninless2 (ANL2)	ANL2_4	vv60034HB	Regulation overview.Regulation of gene expression.Regulation of transcription.Transcription factor.Homeobox domain family transcription factor
					VIT_13s0067g00640	Vitvi13g00031	High-mobility group B 1	HMGB1	vv60035HMG	Regulation overview.Regulation of gene expression.Regulation of transcription.Transcription factor.HMG family transcription factor
					VIT_02s0025g01220	Vitvi02g00108	High mobility group HMG1/2	HMG1_2_3	vv60035HMG	Regulation overview.Regulation of gene expression.Regulation of transcription.Transcription factor.HMG family transcription factor
					VIT_19s0014g03820	Vitvi19g00306	Myb domain protein 102	MYB102_2	vv60044MYB	Regulation overview.Regulation of gene expression.Regulation of transcription.Transcription factor.MYB family transcription factor
					VIT_02s0025g02210	Vitvi02g00195	MYB Domain protein 6	MYB6_1	vv60044MYB	Regulation overview.Regulation of gene expression.Regulation of transcription.Transcription factor.MYB family transcription factor
					VIT_13s0067g01360	Vitvi13g00076	Myb domain protein 77	MYB77	vv60044MYB	Regulation overview.Regulation of gene expression.Regulation of transcription.Transcription factor.MYB family transcription factor
					VIT_02s0025g02710	Vitvi02g00242	NAC Secondary wall thickening promoting factor1	NST1_2	vv60046NAC	Regulation overview.Regulation of gene expression.Regulation of transcription.Transcription factor.NAC family transcription factor
					VIT_19s0014g03300	Vitvi19g00271	NAC domain containing protein 2	NAC2_1	vv60046NAC	Regulation overview.Regulation of gene expression.Regulation of transcription.Transcription factor.NAC family transcription factor
					VIT_19s0014g03290	Vitvi19g00270	NAC domain containing protein 19	NAC019_1	vv60046NAC	Regulation overview.Regulation of gene expression.Regulation of transcription.Transcription factor.NAC family transcription factor
					VIT_02s0025g02750	Vitvi02g00246	PHD finger transcription factor	PHDFG_32	vv60048PHD	Regulation overview.Regulation of gene expression.Regulation of transcription.Transcription factor.PHD family transcription factor
					VIT_02s0025g01650	Vitvi02g00153	PHD finger transcription factor	PHDFG_10	vv60048PHD	Regulation overview.Regulation of gene expression.Regulation of transcription.Transcription factor.PHD family transcription factor
					VIT_02s0025g01440	Vitvi02g00131	PHD finger transcription factor	PHDFG_31	vv60048PHD	Regulation overview.Regulation of gene expression.Regulation of transcription.Transcription factor.PHD family transcription factor
					VIT_02s0025g02070	Vitvi02g00180	RWP-RK domain-containing protein	RWPRKDOM_10	vv60052RWP-RK	Regulation overview.Regulation of gene expression.Regulation of transcription.Transcription factor.RWP-RK family transcription factor
					VIT_02s0025g02330	Vitvi02g00204	Zinc finger (HIT type)	ZFHIT_1	vv60080Other_zf	Regulation overview.Regulation of gene expression.Regulation of transcription.Transcription factor.Other zinc finger family transcription factor
					VIT_13s0067g00920	Vitvi13g00049	Nuclear transcription factor, X-box binding 1	NFXL1_3	vv60080Other_zf	Regulation overview.Regulation of gene expression.Regulation of transcription.Transcription factor.Other zinc finger family transcription factor
					VIT_02s0025g01700	Vitvi02g00159	RNA polymerase II transcriptional coactivator KELP	KELP_1	vv60081COAP15	Regulation overview.Regulation of gene expression.Regulation of transcription.Transcription factor.COAP15
					VIT_19s0014g03940	Vitvi19g00320	Sporocyteless	SPOROCYTELESS	vv60089Other_Nozzle	Regulation overview.Regulation of gene expression.Regulation of transcription.Transcription factor.Nozzle
					VIT_02s0025g02610	Vitvi02g00231	Basic helix-loop-helix (bHLH) family	BHLHDOM_48	vv60011BHLH	Regulation overview.Regulation of gene expression.Regulation of transcription.Transcription factor.bHLH family transcription factor
					VIT_13s0067g01350	Vitvi13g00075	Basic helix-loop-helix (bHLH) family	BHLHDOM_16	vv60011BHLH	Regulation overview.Regulation of gene expression.Regulation of transcription.Transcription factor.bHLH family transcription factor
					VIT_13s0067g00140	Vitvi13g00005	Proline-rich family protein	BHSH1	vv60013BHSH	Regulation overview.Regulation of gene expression.Regulation of transcription.Transcription factor.BHSH family transcription factor
					VIT_02s0025g01390	Vitvi02g00126	Protein phosphatase 2C DBP	DBPPP2C_5	vv60024DBP	Regulation overview.Regulation of gene expression.Regulation of transcription.Transcription factor.DBP family transcription factor
					VIT_02s0025g02590	Vitvi02g00228	Homeobox-leucine zipper protein ATHB-12	VVHB12_2	vv60034HB	Regulation overview.Regulation of gene expression.Regulation of transcription.Transcription factor.Homeobox domain family transcription factor
					VIT_13s0067g01580	Vitvi13g01895	Anthocyaninless2 (ANL2)	ANL2_4	vv60034HB	Regulation overview.Regulation of gene expression.Regulation of transcription.Transcription factor.Homeobox domain family transcription factor
					VIT_19s0177g00240	Vitvi19g00449	PDF2 (protodermal factor2)	PDF2_3	vv60034HB	Regulation overview.Regulation of gene expression.Regulation of transcription.Transcription factor.Homeobox domain family transcription factor
					VIT_19s0177g00250	Vitvi19g00451	PDF2 (protodermal factor2)	PDF2_1	vv60034HB	Regulation overview.Regulation of gene expression.Regulation of transcription.Transcription factor.Homeobox domain family transcription factor
					VIT_02s0025g01220	Vitvi02g00108	High mobility group HMG1/2	HMG1_2_3	vv60035HMG	Regulation overview.Regulation of gene expression.Regulation of transcription.Transcription factor.HMG family transcription factor
					VIT_13s0067g00640	Vitvi13g00031	High-mobility group B 1	HMGB1	vv60035HMG	Regulation overview.Regulation of gene expression.Regulation of transcription.Transcription factor.HMG family transcription factor
					VIT_02s0025g01440	Vitvi02g00131	PHD finger transcription factor	PHDFG_31	vv60048PHD	Regulation overview.Regulation of gene expression.Regulation of transcription.Transcription factor.PHD family transcription factor
					VIT_02s0025g01650	Vitvi02g00153	PHD finger transcription factor	PHDFG_10	vv60048PHD	Regulation overview.Regulation of gene expression.Regulation of transcription.Transcription factor.PHD family transcription factor
					VIT_02s0025g02750	Vitvi02g00246	PHD finger transcription factor	PHDFG_32	vv60048PHD	Regulation overview.Regulation of gene expression.Regulation of transcription.Transcription factor.PHD family transcription factor
					VIT_02s0025g02070	Vitvi02g00180	RWP-RK domain-containing protein	RWPRKDOM_10	vv60052RWP-RK	Regulation overview.Regulation of gene expression.Regulation of transcription.Transcription factor.RWP-RK family transcription factor
					VIT_02s0025g02330	Vitvi02g00204	Zinc finger (HIT type)	ZFHIT_1	vv60080Other_zf	Regulation overview.Regulation of gene expression.Regulation of transcription.Transcription factor.Other zinc finger family transcription factor
					VIT_13s0067g00920	Vitvi13g00049	Nuclear transcription factor, X-box binding 1	NFXL1_3	vv60080Other_zf	Regulation overview.Regulation of gene expression.Regulation of transcription.Transcription factor.Other zinc finger family transcription factor
					VIT_02s0025g01700	Vitvi02g00159	RNA polymerase II transcriptional coactivator KELP	KELP_1	vv60081COAP15	Regulation overview.Regulation of gene expression.Regulation of transcription.Transcription factor.COAP15

## Sheet: TRL
Supplementary Table 2c. Enriched pathways underlying total root length (TRL) modeled QTL and the genes contributing to the enrichment. Genes within region 700 kb up and downstream of each QTL peak position contributing to model for trait were included in pathway enrichment analysis. Significant pathways determined with Fisher Exact Test and pvalue <0.05.
Enriched VitisNet Networks	# genes contributing to pathway enrichment	# genes in pathway not present QTL	Fisher's Exact Test		Gene ID V. vinifera 'PN40024' 12X.v2	Gene ID contributing to pathway enrichment V. vinifera 'PN40024' 12X.v3	Functional Annotation	Brief ID	VitisNet Network	Function							VIT_01s0011g02680
vv10230Purine_metabolism	3	151	0.0365		VIT_09s0002g01010	Vitvi09g00078	Aldehyde dehydrogenase family 7 member A1	E1_2_1_3	vv10010Glycolysis vv10071Fatty_acid_metabolism vv10220Urea_cycle_and_metabolism_of_amino_groups vv10280Valine_leucine_and_isoleucine_degradation vv10340Histidine_metabolism vv10410Beta-alanine_metabolism vv10561Glycerolipid_metabolism vv10620Pyruvate_metabolism	Metabolism.Primary metabolism.Carbohydrate metabolism.Glycolysis Gluconeogenesis							VIT_01s0011g02740
vv10400Phenylalanine_tyrosine_and_tryptophan_biosynthesis	4	155	0.006923		VIT_01s0011g03380	Vitvi01g00274	Dihydrolipoamide S-acetyltransferase (LTA2)	E2_3_1_12	vv10010Glycolysis vv10252Alanine_and_aspartate_metabolism vv10620Pyruvate_metabolism	Metabolism.Primary metabolism.Carbohydrate metabolism.Glycolysis Gluconeogenesis.Pyruvate decarboxylation							VIT_01s0011g02790
vv10561Glycerolipid_metabolism	5	154	0.000973		VIT_19s0090g00460	Vitvi19g00502	Aconitate hydratase, cytoplasmic	E4_2_1_3	vv10020Citrate_cycle vv10630Glyoxylate_and_dicarboxylate_metabolism vv10720Reductive_carboxylate_cycle	Metabolism.Primary metabolism.Generation of metabolite precursors and energy.Citric acid cycle							VIT_01s0011g02830
vv10562Inositol_phosphate_metabolism	4	66	0.0003425		VIT_19s0177g00200	Vitvi19g00445	Plastocyanin domain	K02638	vv10195Photosynthesis vv50113Thylakoid_targeting_pathway	Metabolism.Primary metabolism.Generation of metabolite precursors and energy.Photosynthesis.Photosynthetic-chain phosphorylation							VIT_01s0011g02870
vv10564Glycerophospholipid_metabolism	3	147	0.03417		VIT_19s0014g05080	Vitvi19g01981	Oxygen evolving enhancer 3 (PsbQ)	K08901	vv10195Photosynthesis vv50113Thylakoid_targeting_pathway vv50135Primary_active_transporter_cat_D3_to_E2	Metabolism.Primary metabolism.Generation of metabolite precursors and energy.Photosynthesis.Photosystem II							VIT_01s0011g02920
vv10565Ether_lipid_metabolism	2	51	0.02592		VIT_01s0011g03660	Vitvi01g00299	IMP dehydrogenase/GMP reductase	E1_1_1_205	vv10230Purine_metabolism	Metabolism.Primary metabolism.Nucleobase, nucleoside, nucleotide, nucleic acid metabolism.Nucleotide metabolism.Purine metabolism							VIT_01s0011g02940
vv10620Pyruvate_metabolism	5	225	0.00481		VIT_09s0002g00950	Vitvi09g00070	Nucleoside diphosphate kinase family protein	E2_7_4_6	vv10230Purine_metabolism vv10240Pyrimidine_metabolism	Metabolism.Primary metabolism.Nucleobase, nucleoside, nucleotide, nucleic acid metabolism.Nucleotide metabolism.Purine metabolism							VIT_01s0011g02950
vv10630Glyoxylate_and_dicarboxylate_metabolism	3	85	0.008395		VIT_09s0002g01650	Vitvi09g00140	5'-nucleotidase surE	E3_1_3_5	vv10230Purine_metabolism vv10240Pyrimidine_metabolism vv10760Nicotinate_and_nicotinamide_metabolism	Metabolism.Primary metabolism.Nucleobase, nucleoside, nucleotide, nucleic acid metabolism.Nucleotide metabolism.Purine metabolism							VIT_01s0011g03020
vv10720Reductive_carboxylate_cycle	2	42	0.01829		VIT_19s0177g00310	Vitvi19g00458	Tryptophan synthase beta chain 1	E4_2_1_20	vv10400Phenylalanine_tyrosine_and_tryptophan_biosynthesis	Metabolism.Primary metabolism.Amino acid metabolism.Aromatic amino acid metabolism.Aromatic amino acid biosynthesis							VIT_01s0011g03070
vv10904Diterpenoid_biosynthesis	6	72	1.96e-06		VIT_13s0067g01410	Vitvi13g00081	Anthranilate N-hydroxycinnamoyl/benzoyltransferase	E2_3_1_144	vv10400Phenylalanine_tyrosine_and_tryptophan_biosynthesis	Metabolism.Primary metabolism.Amino acid metabolism.Aromatic amino acid metabolism.Aromatic amino acid biosynthesis							VIT_01s0011g03100
vv23008Ribosome_biogenesis_in_Eukaryotes	3	138	0.02922		VIT_13s0067g01110	Vitvi13g00059	N-(5phosphoribosyl)anthranilate isomerase (PRAI)	E5_3_1_24	vv10400Phenylalanine_tyrosine_and_tryptophan_biosynthesis	Metabolism.Primary metabolism.Amino acid metabolism.Aromatic amino acid metabolism.Aromatic amino acid biosynthesis							VIT_01s0011g03110
vv23010Ribosome	9	603	0.002634		VIT_13s0067g00400	Vitvi13g00022	Anthranilate synthase alpha 1	E4_1_3_27	vv10400Phenylalanine_tyrosine_and_tryptophan_biosynthesis	Metabolism.Primary metabolism.Amino acid metabolism.Aromatic amino acid metabolism.Aromatic amino acid biosynthesis							VIT_01s0011g03140
vv23013RNA_transport	8	252	3.57e-05		VIT_09s0002g00990	Vitvi09g00076	Triacylglycerol lipase	E3_1_1_3	vv10561Glycerolipid_metabolism	Metabolism.Primary metabolism.Lipid metabolism.Glycerolipid metabolism.Glycerolipid catabolism							VIT_01s0011g03180
vv23022Basal_transcription_factors	2	65	0.03985		VIT_01s0011g03620	Vitvi01g00295	Monoglyceride lipase	E3_1_1_23	vv10561Glycerolipid_metabolism	Metabolism.Primary metabolism.Lipid metabolism.Glycerolipid metabolism.Glycerolipid catabolism							VIT_01s0011g03220
Vv23040Spliceosome	1	0	0.004701		VIT_13s0067g00010	Vitvi13g00001	Tafazzin	E2_3_1_51	vv10561Glycerolipid_metabolism vv10564Glycerophospholipid_metabolism vv10565Ether_lipid_metabolism	Metabolism.Primary metabolism.Lipid metabolism.Glycerolipid metabolism.Glycerophospholipid metabolism							VIT_01s0011g03280
vv23050Proteasome	2	73	0.04881		VIT_19s0090g00330	Vitvi19g02011	1-acyl-sn-glycerol-3-phosphate acyltransferase	E2_3_1_51	vv10561Glycerolipid_metabolism vv10564Glycerophospholipid_metabolism vv10565Ether_lipid_metabolism	Metabolism.Primary metabolism.Lipid metabolism.Glycerolipid metabolism.Glycerophospholipid metabolism.Glycerophospholipid biosynthesis							VIT_01s0011g03290
vv23420Nucleotide_excision_repair	3	71	0.005203		VIT_13s0067g00890	Vitvi13g00047	Phosphoinositide-specific phospholipase C	E3_1_4_11	vv10562Inositol_phosphate_metabolism vv30001ABA_signaling vv34070Phosphatidylinositol_signaling_system	Metabolism.Primary metabolism.Carbohydrate metabolism.Monosaccharide metabolism.Inositol phosphate metabolism							VIT_01s0011g03300
vv24120Ubiquitin_mediated_proteolysis	5	199	0.002895		VIT_13s0067g00900	Vitvi13g00048	Phosphoinositide-specific phospholipase C	E3_1_4_11	vv10562Inositol_phosphate_metabolism vv30001ABA_signaling vv34070Phosphatidylinositol_signaling_system	Metabolism.Primary metabolism.Carbohydrate metabolism.Monosaccharide metabolism.Inositol phosphate metabolism							VIT_01s0011g03380
vv24130SNARE_interactions_in_vesicular_transport	2	67	0.04203		VIT_09s0002g00590	Vitvi09g00042	Phosphoinositide phosphatase	E3_1_3_36	vv10562Inositol_phosphate_metabolism vv34070Phosphatidylinositol_signaling_system	Metabolism.Primary metabolism.Carbohydrate metabolism.Monosaccharide metabolism.Inositol phosphate metabolism							VIT_01s0011g03410
vv24141Protein_processing_in_endoplasmic_reticulum	6	273	0.002171		VIT_09s0002g00380	Vitvi09g00023	1-phosphatidylinositol-3-phosphate 5-kinase	K00921	vv10562Inositol_phosphate_metabolism vv44145Phagosome vv44810Regulation_of_actin_cytoskeleton	Metabolism.Primary metabolism.Carbohydrate metabolism.Monosaccharide metabolism.Inositol phosphate metabolism							VIT_01s0011g03470
vv30001ABA_signaling	3	164	0.04462		VIT_09s0002g01550	Vitvi09g00129	Lecithine cholesterol acyltransferase	E2_3_1_43	vv10564Glycerophospholipid_metabolism	Metabolism.Primary metabolism.Lipid metabolism.Glycerolipid metabolism.Glycerophospholipid metabolism							VIT_01s0011g03520
vv30003Auxin_signaling	8	302	0.0001216		VIT_01s0011g03700	Vitvi01g00301	Acyl-CoA thioesterase	E3_1_2_1	vv10620Pyruvate_metabolism	Metabolism.Primary metabolism.Carbohydrate metabolism.Monosaccharide metabolism.Pyruvate metabolism							VIT_01s0011g03530
vv30008Ethylene_signaling	7	266	0.0003352		VIT_13s0067g00180	Vitvi13g00010	Hydroxyacylglutathione hydrolase	E3_1_2_6	vv10620Pyruvate_metabolism	Metabolism.Primary metabolism.Carbohydrate metabolism.Monosaccharide metabolism.Pyruvate metabolism							VIT_01s0011g03540
vv30009Flower_development	4	200	0.01608		VIT_01s0011g02740	Vitvi01g00214	Phosphoenolpyruvate carboxylase	E4_1_1_31	vv10620Pyruvate_metabolism vv10710Carbon_fixation vv10720Reductive_carboxylate_cycle vv34020Calcium_signaling_pathway	Metabolism.Primary metabolism.Carbohydrate metabolism.Monosaccharide metabolism.Pyruvate metabolism							VIT_01s0011g03590
vv34070Phosphatidylinositol_signaling_system	3	80	0.007151		VIT_09s0002g00810	Vitvi09g01499	S-2-hydroxy-acid oxidase, peroxisomal	E1_1_3_15	vv10630Glyoxylate_and_dicarboxylate_metabolism vv44146Peroxisome	Metabolism.Primary metabolism.Generation of metabolite precursors and energy.Glyoxylate and dicarboxylate metabolism							VIT_01s0011g03600
vv34626Plant-pathogen_interaction	5	355	0.02829		VIT_09s0002g00820	Vitvi09g01500	S-2-hydroxy-acid oxidase, peroxisomal	E1_1_3_15	vv10630Glyoxylate_and_dicarboxylate_metabolism vv44146Peroxisome	Metabolism.Primary metabolism.Generation of metabolite precursors and energy.Glyoxylate and dicarboxylate metabolism							VIT_01s0011g03620
vv34627R_proteins_from_Plant-pathogen_interaction	10	462	9.09e-05		VIT_19s0090g00170	Vitvi19g02008	5-alpha-taxadienol-10-beta-hydroxylase	E1_14_13_76	vv10904Diterpenoid_biosynthesis	Metabolism.Secondary metabolism.Terpenoid metabolism.Diterpenoid metabolism.Diterpenoid biosynthesis							VIT_01s0011g03660
vv34710Circadian_rhythm	4	75	0.000543		VIT_19s0090g00190	Vitvi19g00479	Taxane 10-beta-hydroxylase	E1_14_13_76	vv10904Diterpenoid_biosynthesis	Metabolism.Secondary metabolism.Terpenoid metabolism.Diterpenoid metabolism.Diterpenoid biosynthesis.Taxol biosynthesis							VIT_01s0011g03680
vv44110Cell_cycle	7	348	0.001554		VIT_19s0090g00180	Vitvi19g02009	5-alpha-taxadienol-10-beta-hydroxylase	E1_14_13_76	vv10904Diterpenoid_biosynthesis	Metabolism.Secondary metabolism.Terpenoid metabolism.Diterpenoid metabolism.Diterpenoid biosynthesis							VIT_01s0011g03690
vv44140Regulation_of_autophagy	2	28	0.008779		VIT_19s0090g00140	Vitvi19g00478	5-alpha-taxadienol-10-beta-hydroxylase	E1_14_13_76	vv10904Diterpenoid_biosynthesis	Metabolism.Secondary metabolism.Terpenoid metabolism.Diterpenoid metabolism.Diterpenoid biosynthesis							VIT_01s0011g03700
vv44146Peroxisome	3	92	0.01034		VIT_19s0177g00030	Vitvi19g00432	Gibberellin 2-beta-dioxygenase 7	E1_14_11_13	vv10904Diterpenoid_biosynthesis	Metabolism.Secondary metabolism.Terpenoid metabolism.Diterpenoid metabolism.Diterpenoid biosynthesis							VIT_01s0011g03720
vv44810Regulation_of_actin_cytoskeleton	5	391	0.04		VIT_19s0177g00020	Vitvi19g00431	Gibberellin 2-oxidase 1	E1_14_11_13	vv10904Diterpenoid_biosynthesis	Metabolism.Secondary metabolism.Terpenoid metabolism.Diterpenoid metabolism.Diterpenoid biosynthesis							VIT_01s0011g03730
vv50108Accessory_factors_involved_in_transport	3	168	0.04729		VIT_19s0014g05100	Vitvi19g00406	Basic helix-loop-helix ILR3	ILR3_1	vv11002Auxin_biosynthesis vv60011BHLH	Signaling.Hormone Signaling.Auxin Signaling.Auxin metabolism							VIT_01s0011g03780
vv50110Protein_coat	5	224	0.004723		VIT_09s0002g01610	Vitvi09g00135	Midasin-related	K14572	vv23008Ribosome_biogenesis_in_Eukaryotes	Cellular process.Cellular component organization and biogenesis.Ribosome organization and biogenesis							VIT_01s0011g03790
vv50111Tethering_factors	3	113	0.01762		VIT_09s0002g01740	Vitvi09g00148	Casein kinase 1	K02218	vv23008Ribosome_biogenesis_in_Eukaryotes	Signaling.Signaling pathway.Protein kinase							VIT_01s0011g03820
vv50113Thylakoid_targeting_pathway	2	69	0.04425		VIT_09s0002g01160	Vitvi09g00094	Transcription initiation factor TFIID subunit D7	K14535	vv23008Ribosome_biogenesis_in_Eukaryotes vv23022Basal_transcription_factors	Metabolism.Primary metabolism.Nucleobase, nucleoside, nucleotide, nucleic acid metabolism.Nucleic acid metabolism.RNA metabolism.Basal transcription factors							VIT_01s0011g03920
vv50123Porters_cat_18_to_29	5	220	0.004386		VIT_09s0002g00610	Vitvi09g00043	Ribosomal protein SA (RPSaB) 40S	K02998	vv23010Ribosome	Metabolism.Primary metabolism.Protein metabolism and modification.Protein synthesis.Ribosome							VIT_01s0011g04070
vv50125Porters_cat_66_to_94	4	226	0.02375		VIT_19s0014g04970	Vitvi19g00395	Ribosomal protein L24, chloroplast (CL24) 50S	K02895	vv23010Ribosome	Metabolism.Primary metabolism.Protein metabolism and modification.Protein synthesis.Ribosome							VIT_01s0011g04080
vv50132Primary_active_transporter_cat_A5_to_A8	6	199	0.0004461		VIT_09s0002g01620	Vitvi09g00136	Ribosomal protein L9 (RPL90A/C) 60S	K02940	vv23010Ribosome	Metabolism.Primary metabolism.Protein metabolism and modification.Protein synthesis.Ribosome							VIT_01s0011g04160
vv60002Alfin-like	2	6	0.0006049		VIT_09s0002g01660	Vitvi09g00141	Ribosomal protein L34	K02914	vv23010Ribosome	Metabolism.Primary metabolism.Protein metabolism and modification.Protein synthesis.Ribosome							VIT_01s0011g04170
vv60003AP2_EREBP	5	153	0.000946		VIT_09s0002g01460	Vitvi09g00119	Ribosomal protein S3 (RPS3A) 40S	K02985	vv23010Ribosome	Metabolism.Primary metabolism.Protein metabolism and modification.Protein synthesis.Ribosome							VIT_01s0011g04180
vv60007AS2	3	49	0.001913		VIT_01s0011g03300	Vitvi01g00268	Plastid-specific 30S ribosomal protein 3	K02982	vv23010Ribosome	Metabolism.Primary metabolism.Protein metabolism and modification.Protein synthesis.Ribosome							VIT_01s0011g04200
vv60011BHLH	4	159	0.007543		VIT_01s0011g03590	Vitvi01g00293	Ribosomal protein L15, chloroplast (CL15) 50S	K02876	vv23010Ribosome	Metabolism.Primary metabolism.Protein metabolism and modification.Protein synthesis.Ribosome							VIT_01s0011g04210
vv60013BHSH	1	0	0.004701		VIT_13s0067g00270	Vitvi13g00017	Ribosomal protein P0 (RPP0A) acidic 60S	K02941	vv23010Ribosome	Metabolism.Primary metabolism.Protein metabolism and modification.Protein synthesis.Ribosome							VIT_01s0011g04240
vv60014C2C2-CO	2	12	0.00193		VIT_09s0002g00390	Vitvi09g00027	Translation initiation factor eIF-2B alpha subunit	K03239	vv23013RNA_transport	Metabolism.Primary metabolism.Protein metabolism and modification.Protein synthesis.Translation.Translational initiation							VIT_01s0011g04250
vv60017C2H2	4	134	0.004214		VIT_19s0090g00420	Vitvi19g00498	Translation initiation factor eIF-1	K03113	vv23013RNA_transport	Metabolism.Primary metabolism.Protein metabolism and modification.Protein synthesis.Translation							VIT_01s0011g04260
vv60029G2-like	2	41	0.01751		VIT_19s0177g00100	Vitvi19g00436	Translation initiation factor eIF-1	K03113	vv23013RNA_transport	Transport overview.Macromolecule transport.RNA transport							VIT_01s0011g04310
vv60032GRAS	2	51	0.02592		VIT_13s0067g00670	Vitvi13g00034	Nuclear pore complex protein Nup88	K14318	vv23013RNA_transport	Transport overview.Macromolecule transport.RNA transport							VIT_01s0011g04320
vv60034HB	3	99	0.01252		VIT_19s0177g00110	Vitvi19g01996	Translation initiation factor eIF-1	K03113	vv23013RNA_transport	Transport overview.Macromolecule transport.RNA transport							VIT_09s0002g00280
vv60035HMG	2	16	0.003204		VIT_09s0002g01760	Vitvi09g00149	EIF-4A3	K13025	vv23013RNA_transport vv23015mRNA_surveillance_pathway Vv23040Spliceosome	Metabolism.Primary metabolism.Nucleobase, nucleoside, nucleotide, nucleic acid metabolism.Nucleic acid metabolism.RNA metabolism.RNA processing.mRNA processing.mRNA splicing							VIT_09s0002g00310
vv60044MYB	7	172	2.43e-05		VIT_09s0002g01120	Vitvi09g00089	Exportin PAUSED	K14288	vv23013RNA_transport vv50112Nuclear_pore_complex	Transport overview.Nucleocytoplasmic transport.Nuclear pore complex							VIT_09s0002g00380
vv60078Other_zf-C3HC4	5	272	0.0103		VIT_09s0002g01420	Vitvi09g00115	Transcription initiation factor TFIID subunit D10	K03126	vv23022Basal_transcription_factors	Metabolism.Primary metabolism.Nucleobase, nucleoside, nucleotide, nucleic acid metabolism.Nucleic acid metabolism.RNA metabolism.Basal transcription factors							VIT_09s0002g00390
					VIT_19s0014g05360	Vitvi19g01988	Replication protein A 70 kDa DNA-binding subunit	K07466	vv23030DNA_replication vv23420Nucleotide_excision_repair vv23430Mismatch_repair vv23440Homologous_recombination	Metabolism.Primary metabolism.Nucleobase, nucleoside, nucleotide, nucleic acid metabolism.Nucleic acid metabolism.DNA metabolism.DNA replication							VIT_09s0002g00470
					VIT_19s0090g00340	Vitvi19g00490	Heat shock protein 91	HSP91	Vv23040Spliceosome Vv50101Channels_and_pores	Metabolism.Primary metabolism.Protein metabolism and modification.Protein folding.Chaperone-mediated protein folding.HSP-mediated protein folding							VIT_09s0002g00590
					VIT_09s0002g00980	Vitvi09g00073	Proteasome 20S alpha subunit A1	K02730a	vv23050Proteasome	Metabolism.Primary metabolism.Protein metabolism and modification.Proteolysis.cytoplasmic and nuclear protein degradation.Ubiquitin-mediated proteolysis.Proteasome							VIT_09s0002g00610
					VIT_09s0002g00350	Vitvi09g00020	Proteasome 20S alpha subunit E2 (PAE2)	K02729a	vv23050Proteasome	Metabolism.Primary metabolism.Protein metabolism and modification.Proteolysis.cytoplasmic and nuclear protein degradation.Ubiquitin-mediated proteolysis.Proteasome							VIT_09s0002g00650
					VIT_01s0011g02830	Vitvi01g00221	Signal peptidase I	K03100	vv23060Protein_export vv50132Primary_active_transporter_cat_A5_to_A8	Metabolism.Primary metabolism.Protein metabolism and modification.Protein folding.Protein export							VIT_09s0002g00670
					VIT_09s0002g01050	Vitvi09g00082	Ring-box protein RBX	K03868	vv23420Nucleotide_excision_repair vv24120Ubiquitin_mediated_proteolysis vv24141Protein_processing_in_endoplasmic_reticulum vv30003Auxin_signaling	Metabolism.Primary metabolism.Nucleobase, nucleoside, nucleotide, nucleic acid metabolism.Nucleic acid metabolism.DNA metabolism.DNA recombination and repair.repair.Nucleotide excision repair							VIT_09s0002g00680
					VIT_01s0011g03410	Vitvi01g00278	DNA repair protein RAD23	K10839	vv23420Nucleotide_excision_repair vv24141Protein_processing_in_endoplasmic_reticulum	Metabolism.Primary metabolism.Nucleobase, nucleoside, nucleotide, nucleic acid metabolism.Nucleic acid metabolism.DNA metabolism.DNA recombination and repair.repair.Nucleotide excision repair							VIT_09s0002g00690
					VIT_13s0067g00080	Vitvi13g01878	COP1-interacting protein 7	CIP7	vv24120Ubiquitin_mediated_proteolysis	Metabolism.Primary metabolism.Protein metabolism and modification.Proteolysis.cytoplasmic and nuclear protein degradation.Ubiquitin-mediated proteolysis							VIT_09s0002g00700
					VIT_09s0002g00740	Vitvi09g00052	COP1-interacting protein	CIPREL	vv24120Ubiquitin_mediated_proteolysis	Metabolism.Primary metabolism.Protein metabolism and modification.Proteolysis.cytoplasmic and nuclear protein degradation.Ubiquitin-mediated proteolysis							VIT_09s0002g00740
					VIT_09s0002g00280	Vitvi09g00014	Ubiquitin-conjugating enzyme E2 J2	K04554	vv24120Ubiquitin_mediated_proteolysis vv24141Protein_processing_in_endoplasmic_reticulum	Metabolism.Primary metabolism.Protein metabolism and modification.Proteolysis.cytoplasmic and nuclear protein degradation.Ubiquitin-mediated proteolysis							VIT_09s0002g00780
					VIT_13s0067g01210	Vitvi13g00069	Anaphase-promoting complex component APC1	K03348	vv24120Ubiquitin_mediated_proteolysis vv44110Cell_cycle	Metabolism.Primary metabolism.Protein metabolism and modification.Proteolysis.cytoplasmic and nuclear protein degradation.Ubiquitin-mediated proteolysis							VIT_09s0002g00800
					VIT_09s0002g00780	Vitvi09g00057	Vesicle transport protein (AtSEC22)	K08517	vv24130SNARE_interactions_in_vesicular_transport vv44145Phagosome	Cellular process.Cellular transport.Protein trafficking.Vesicle-mediated trafficking.SNARE interactions in vesicular transport							VIT_09s0002g00810
					VIT_13s0067g00280	Vitvi13g00018	Syntaxin 5	K08490	vv24130SNARE_interactions_in_vesicular_transport vv50101Channels_and_pores	Cellular process.Cellular transport.Protein trafficking.Vesicle-mediated trafficking.SNARE interactions in vesicular transport							VIT_09s0002g00820
					VIT_19s0090g00380	Vitvi19g00493	Ubiquitin thioesterase OTU1	K13719	vv24141Protein_processing_in_endoplasmic_reticulum	Metabolism.Primary metabolism.Protein metabolism and modification.Proteolysis.Peptidase-mediated proteolysis							VIT_09s0002g00840
					VIT_19s0014g05050	Vitvi19g00403	Heat shock HSP20 family protein	K13993	vv24141Protein_processing_in_endoplasmic_reticulum	Metabolism.Primary metabolism.Protein metabolism and modification.Protein folding.Chaperone-mediated protein folding.HSP-mediated protein folding							VIT_09s0002g00910
					VIT_19s0014g05310	Vitvi19g00421	Sec23/sec24 transport	K14007	vv24141Protein_processing_in_endoplasmic_reticulum vv50110Protein_coat	Transport overview.Macromolecule transport.Protein transport.Protein coat							VIT_09s0002g00950
					VIT_13s0067g01400	Vitvi13g00080	ABI4 (ABA insensitive 4)	ABI4	vv30001ABA_signaling vv60003AP2_EREBP	Signaling.Hormone Signaling.ABA Signaling.ABA-mediated Signaling pathway							VIT_09s0002g00970
					VIT_01s0011g02870	Vitvi01g00225	Related to Ubiquitin 1 (RUB1)	RUB1	vv30003Auxin_signaling	Signaling.Hormone Signaling.Auxin Signaling.Auxin-mediated Signaling pathway							VIT_09s0002g00990
					VIT_09s0002g00680	Vitvi09g00047	Auxin-induced protein	AUXREG	vv30003Auxin_signaling	Signaling.Hormone Signaling.Auxin Signaling.Auxin-mediated Signaling pathway							VIT_09s0002g01010
					VIT_09s0002g00670	Vitvi09g01495	Auxin responsive SAUR protein	SAUR	vv30003Auxin_signaling	Signaling.Hormone Signaling.Auxin Signaling.Auxin-mediated Signaling pathway							VIT_09s0002g01020
					VIT_09s0002g01330	Vitvi09g01514	Auxin-binding protein ABP19	ABP19	vv30003Auxin_signaling	Signaling.Hormone Signaling.Auxin Signaling.Auxin-mediated Signaling pathway							VIT_09s0002g01050
					VIT_09s0002g00700	Vitvi09g00050	Dormancy/auxin associated protein	DRM3	vv30003Auxin_signaling	Signaling.Hormone Signaling.Auxin Signaling.Auxin-mediated Signaling pathway							VIT_09s0002g01120
					VIT_09s0002g00650	Vitvi09g00046	Auxin-induced protein	AUXREG	vv30003Auxin_signaling	Signaling.Hormone Signaling.Auxin Signaling.Auxin-mediated Signaling pathway							VIT_09s0002g01160
					VIT_09s0002g01340	Vitvi09g01515	Auxin-binding protein ABP19	ABP19	vv30003Auxin_signaling	Signaling.Hormone Signaling.Auxin Signaling.Auxin-mediated Signaling pathway							VIT_09s0002g01180
					VIT_01s0011g03680	Vitvi01g01942	ER6 protein universal stress protein (USP) family	USPER6	vv30008Ethylene_signaling	Signaling.Hormone Signaling.Ethylene Signaling.Ethylene-mediated Signaling pathway							VIT_09s0002g01190
					VIT_01s0011g02790	Vitvi01g01924	IDA (inflorescence deficient in abscission)	IDA	vv30008Ethylene_signaling	Signaling.Hormone Signaling.Ethylene Signaling.Ethylene-mediated Signaling pathway							VIT_09s0002g01330
					VIT_01s0011g03690	Vitvi01g01943	ER6 protein universal stress protein (USP) family	USPER6	vv30008Ethylene_signaling	Signaling.Hormone Signaling.Ethylene Signaling.Ethylene-mediated Signaling pathway							VIT_09s0002g01340
					VIT_09s0002g01370	Vitvi09g00108	AP2 AINTEGUMENTA	AINTEGUMENTA_1	vv30008Ethylene_signaling vv60003AP2_EREBP	Signaling.Hormone Signaling.Ethylene Signaling.Ethylene-mediated Signaling pathway							VIT_09s0002g01370
					VIT_09s0002g00470	Vitvi09g00031	Ethylene response factor	RAP2_12	vv30008Ethylene_signaling vv60003AP2_EREBP	Signaling.Hormone Signaling.Ethylene Signaling.Ethylene-mediated Signaling pathway							VIT_09s0002g01380
					VIT_01s0011g03070	Vitvi01g00244	AP2 domain-containing protein RAP2.8	RAP2_8	vv30008Ethylene_signaling vv60003AP2_EREBP	Signaling.Hormone Signaling.Ethylene Signaling.Ethylene-mediated Signaling pathway							VIT_09s0002g01390
					VIT_01s0011g03470	Vitvi01g01827	Ethylene-responsive transcription factor ERF118	ERF118	vv30008Ethylene_signaling vv60003AP2_EREBP	Signaling.Hormone Signaling.Ethylene Signaling.Ethylene-mediated Signaling pathway							VIT_09s0002g01400
					VIT_01s0011g03140	Vitvi01g00252	PFT1 (phytochrome and flowering time 1) MED25	PFT1	vv30009Flower_development	Development.Reproductive development.Flower development							VIT_09s0002g01410
					VIT_19s0014g05120	Vitvi19g00408	Constans-like 11	COL11_2	vv30009Flower_development vv34710Circadian_rhythm vv60014C2C2-CO	Development.Reproductive development.Flower development							VIT_09s0002g01420
					VIT_01s0011g03520	Vitvi01g00288	Constans-like 16	COL16_1	vv30009Flower_development vv34710Circadian_rhythm vv60014C2C2-CO	Development.Reproductive development.Flower development							VIT_09s0002g01440
					VIT_01s0011g02920	Vitvi01g00228	TCP family transcription factor DICHOTOMA	DICHOTOMA	vv30009Flower_development vv60061TCP	Development.Reproductive development.Flower development							VIT_09s0002g01460
					VIT_19s0014g04940	Vitvi19g00392	Chitin-inducible gibberellin-responsive protein 1	CIGR1	vv30010Gibberellin_signaling vv60032GRAS	Signaling.Hormone Signaling.Gibberellic acid Signaling.Gibberellic acid-mediated Signaling pathway							VIT_09s0002g01500
					VIT_19s0014g05150	Vitvi19g00413	RPS2 (resistant to p. syringae 2)	K13459	vv34626Plant-pathogen_interaction	Response to stimulus.Stress response.Biotic stress response.Plant-pathogen interaction							VIT_09s0002g01550
					VIT_19s0014g05160	Vitvi19g01983	RPS2 (resistant to p. syringae 2)	K13459	vv34626Plant-pathogen_interaction	Response to stimulus.Stress response.Biotic stress response.Plant-pathogen interaction							VIT_09s0002g01600
					VIT_19s0014g05180	Vitvi19g01984	RPS2 (resistant to p. syringae 2)	K13459	vv34626Plant-pathogen_interaction	Response to stimulus.Stress response.Biotic stress response.Plant-pathogen interaction							VIT_09s0002g01610
					VIT_13s0067g00490	Vitvi13g00026	Protein kinase Xa21	K13437	vv34626Plant-pathogen_interaction	Response to stimulus.Stress response.Biotic stress response.Plant-pathogen interaction							VIT_09s0002g01620
					VIT_19s0090g00410	Vitvi19g00497	Calcium-dependent protein kinase 9 CPK9	CPK9	vv34626Plant-pathogen_interaction	Response to stimulus.Stress response.Biotic stress response.Plant-pathogen interaction							VIT_09s0002g01650
					VIT_13s0067g00780	Vitvi13g00041	R protein PRF disease resistance protein	K13453	vv34627R_proteins_from_Plant-pathogen_interaction	Response to stimulus.Stress response.Biotic stress response.Plant-pathogen interaction.R proteins from Plant-pathogen interaction							VIT_09s0002g01660
					VIT_13s0067g00760	Vitvi13g01889	R protein PRF disease resistance protein	K13453	vv34627R_proteins_from_Plant-pathogen_interaction	Response to stimulus.Stress response.Biotic stress response.Plant-pathogen interaction.R proteins from Plant-pathogen interaction							VIT_09s0002g01670
					VIT_13s0067g00750	Vitvi13g01888	R protein PRF disease resistance protein	K13453	vv34627R_proteins_from_Plant-pathogen_interaction	Response to stimulus.Stress response.Biotic stress response.Plant-pathogen interaction.R proteins from Plant-pathogen interaction							VIT_09s0002g01710
					VIT_13s0067g00830	Vitvi13g00043	R protein PRF disease resistance protein	K13453	vv34627R_proteins_from_Plant-pathogen_interaction	Response to stimulus.Stress response.Biotic stress response.Plant-pathogen interaction.R proteins from Plant-pathogen interaction							VIT_09s0002g01730
					VIT_19s0090g00240	Vitvi19g02010	R protein disease resistance protein	RPROT	vv34627R_proteins_from_Plant-pathogen_interaction	Response to stimulus.Stress response.Biotic stress response.Plant-pathogen interaction.R proteins from Plant-pathogen interaction							VIT_09s0002g01740
					VIT_19s0014g05140	Vitvi19g00412	R protein disease resistance protein	RPROT	vv34627R_proteins_from_Plant-pathogen_interaction	Response to stimulus.Stress response.Biotic stress response.Plant-pathogen interaction.R proteins from Plant-pathogen interaction							VIT_09s0002g01760
					VIT_19s0090g00260	Vitvi19g00484	R protein disease resistance protein	RPROT	vv34627R_proteins_from_Plant-pathogen_interaction	Response to stimulus.Stress response.Biotic stress response.Plant-pathogen interaction.R proteins from Plant-pathogen interaction							VIT_13s0067g00010
					VIT_13s0067g00740	Vitvi13g01887	R protein PRF disease resistance protein	K13453	vv34627R_proteins_from_Plant-pathogen_interaction	Response to stimulus.Stress response.Biotic stress response.Plant-pathogen interaction.R proteins from Plant-pathogen interaction							VIT_13s0067g00080
					VIT_13s0067g00790	Vitvi13g01890	R protein PRF disease resistance protein	K13453	vv34627R_proteins_from_Plant-pathogen_interaction	Response to stimulus.Stress response.Biotic stress response.Plant-pathogen interaction.R proteins from Plant-pathogen interaction							VIT_13s0067g00140
					VIT_13s0067g00810	Vitvi13g00042	R protein PRF disease resistance protein	K13453	vv34627R_proteins_from_Plant-pathogen_interaction	Response to stimulus.Stress response.Biotic stress response.Plant-pathogen interaction.R proteins from Plant-pathogen interaction							VIT_13s0067g00170
					VIT_09s0002g01440	Vitvi09g00117	Early flowering 4	ELF4	vv34710Circadian_rhythm	Signaling.Signaling pathway.Circadian clock Signaling							VIT_13s0067g00180
					VIT_13s0067g00860	Vitvi13g01892	Early flowering 4	ELF4	vv34710Circadian_rhythm	Signaling.Signaling pathway.Circadian clock Signaling							VIT_13s0067g00270
					VIT_13s0067g01660	Vitvi13g00098	Sister chromatid cohesion 1 protein 1 DIF1/SYN1	SYN1	vv44110Cell_cycle	Cellular process.Cell growth and death.Cell division.Meiosis							VIT_13s0067g00280
					VIT_13s0067g01530	Vitvi13g00090	BUB family protein kinase	K02178	vv44110Cell_cycle	Cellular process.Cell growth and death							VIT_13s0067g00330
					VIT_13s0067g01420	Vitvi13g00082	Cyclin 1b (CYC1b)	CYCB1_2	vv44110Cell_cycle	Cellular process.Cell growth and death							VIT_13s0067g00400
					VIT_09s0002g01410	Vitvi09g00113	TT2 (transparent testa 2)	TT2_2	vv44110Cell_cycle vv60044MYB	Cellular process.Cell growth and death							VIT_13s0067g00490
					VIT_01s0011g02680	Vitvi01g01921	Myb-related protein 3R-1 (Plant c-MYB-like protein 1) MYB3R1	MYB3R1_5	vv44110Cell_cycle vv60044MYB	Cellular process.Cell growth and death							VIT_13s0067g00550
					VIT_09s0002g01380	Vitvi09g00110	ATMYB66/WER/WER1 (WEREWOLF 1)	WEREWOLF_5	vv44110Cell_cycle vv60044MYB	Cellular process.Cell growth and death							VIT_13s0067g00640
					VIT_13s0067g00170	Vitvi13g00009	Autophagy 18 ATG18d	ATG18	vv44140Regulation_of_autophagy	Metabolism.Cellular metabolism.Cellular catabolism.Autophagy							VIT_13s0067g00670
					VIT_09s0002g01390	Vitvi09g00111	Autophagy 12a (APG12a)	K08336	vv44140Regulation_of_autophagy	Metabolism.Cellular metabolism.Cellular catabolism.Autophagy							VIT_13s0067g00740
					VIT_01s0011g03920	Vitvi01g00326	Carrier protein, Mitochondrial	K03454	vv44146Peroxisome vv50123Porters_cat_18_to_29	Cellular process.Cellular component organization and biogenesis.Organelle organization and biogenesis.Peroxisome organization and biogenesis							VIT_13s0067g00750
					VIT_19s0014g05040	Vitvi19g00402	formin homology 2 domain-containing protein 5	FH5	vv44810Regulation_of_actin_cytoskeleton	Cellular process.Cellular component organization and biogenesis.Cytoskeleton organization and biogenesis.Actin organization and biogenesis							VIT_13s0067g00760
					VIT_01s0011g02860	Vitvi01g00224	CHUP1 (chloroplast unusual positioning 1)	CHUP1	vv44810Regulation_of_actin_cytoskeleton	Cellular process.Cellular component organization and biogenesis.Cytoskeleton organization and biogenesis.Actin organization and biogenesis							VIT_13s0067g00780
					VIT_19s0014g05070	Vitvi19g00404	Kinesin family member C1	K10405	vv44810Regulation_of_actin_cytoskeleton	Cellular process.Cellular component organization and biogenesis.Cytoskeleton organization and biogenesis.Microtubule organization and biogenesis.Microtubule-driven movement							VIT_13s0067g00790
					VIT_19s0090g00020	Vitvi19g00469	TOR1 (TORTIFOLIA 1)	TORTIFOLIA1	vv44810Regulation_of_actin_cytoskeleton	Cellular process.Cellular component organization and biogenesis.Cytoskeleton organization and biogenesis.Actin organization and biogenesis							VIT_13s0067g00810
					VIT_13s0067g00330	Vitvi13g00019	AUX1 auxin influx carrier protein	AUX1	vv50004Auxin_transport vv50123Porters_cat_18_to_29	Signaling.Hormone Signaling.Auxin Signaling.Auxin transport							VIT_13s0067g00830
					VIT_19s0014g05330	Vitvi19g00423	Ankyrin repeat	K10380	vv50108Accessory_factors_involved_in_transport	Transport overview.Accessory factors involved in transport.Auxiliary transport proteins.Ankyrin							VIT_13s0067g00860
					VIT_09s0002g01630	Vitvi09g00137	Band 7 family	BAND7	vv50108Accessory_factors_involved_in_transport	Transport overview.Accessory factors involved in transport.Auxiliary transport proteins.Stomatin/Podocin/Band 7/Nephrosis_2/SPFH							VIT_13s0067g00890
					VIT_13s0067g01670	Vitvi13g00099	Ankyrin repeat protein	K10380	vv50108Accessory_factors_involved_in_transport	Transport overview.Accessory factors involved in transport.Auxiliary transport proteins.Ankyrin							VIT_13s0067g00900
					VIT_13s0067g01290	Vitvi13g00072	Clathrin heavy chain	K04646	vv50110Protein_coat	Transport overview.Macromolecule transport.Protein transport.Protein coat							VIT_13s0067g00940
					VIT_09s0002g01710	Vitvi09g00146	Zeta-cop, subunit of COP-I complex	COPZ1	vv50110Protein_coat	Transport overview.Macromolecule transport.Protein transport.Protein coat							VIT_13s0067g01000
					VIT_19s0177g00360	Vitvi19g00464	Transport protein particle (TRAPP) component Bet3	BET3	vv50110Protein_coat	Transport overview.Macromolecule transport.Protein transport.Protein coat							VIT_13s0067g01070
					VIT_13s0067g00550	Vitvi13g00027	Clathrin, light polypeptide B	K04645	vv50110Protein_coat	Transport overview.Macromolecule transport.Protein transport.Protein coat							VIT_13s0067g01110
					VIT_09s0002g00910	Vitvi09g00067	Exocyst subunit EXO70 D1	EXO70D1	vv50111Tethering_factors	Transport overview.Macromolecule transport.Protein transport.Tethering factors							VIT_13s0067g01210
					VIT_19s0090g00070	Vitvi19g00474	VPS22	VPS22	vv50111Tethering_factors	Transport overview.Macromolecule transport.Protein transport.Tethering factors							VIT_13s0067g01290
					VIT_19s0090g00110	Vitvi19g02006	VPS22	VPS22	vv50111Tethering_factors	Transport overview.Macromolecule transport.Protein transport.Tethering factors							VIT_13s0067g01350
					VIT_09s0002g01020	Vitvi09g00079	Cation exchanger (CAX9)	K07300_CAX9	vv50123Porters_cat_18_to_29	Transport overview.Electrochemical Potential-driven Transporters.Porters.Ca2+:Cation Antiporter							VIT_13s0067g01360
					VIT_01s0011g03180	Vitvi01g00253	Lysine and histidine specific transporter	LHTREL	vv50123Porters_cat_18_to_29	Transport overview.Electrochemical Potential-driven Transporters.Porters.Amino Acid/Auxin Permease							VIT_13s0067g01400
					VIT_19s0177g00370	Vitvi19g00467	ADP,ATP carrier protein	K05863	vv50123Porters_cat_18_to_29	Transport overview.Electrochemical Potential-driven Transporters.Porters.Mitochondrial Carrier.Mitochondrial ADP/ATP carrier							VIT_13s0067g01410
					VIT_01s0011g03020	Vitvi01g00239	HAK5 (High affinity K+ transporter 5)	HAK5	vv50125Porters_cat_66_to_94	Transport overview.Electrochemical Potential-driven Transporters.Porters.K+ uptake porter (aka permease)							VIT_13s0067g01420
					VIT_01s0011g03290	Vitvi01g00266	Aluminum-activated malate transporter 9	ALMT9	vv50125Porters_cat_66_to_94	Transport overview.Electrochemical Potential-driven Transporters.Porters.Aromatic Acid Exporter							VIT_13s0067g01450
					VIT_01s0011g03220	Vitvi01g00259	Choline transporter	CHOLINETR	vv50125Porters_cat_66_to_94	Transport overview.Electrochemical Potential-driven Transporters.Porters.Choline Transporter Like							VIT_13s0067g01500
					VIT_19s0090g00060	Vitvi19g00473	Biopterin transport-related protein BT1	BIOPTERIN	vv50125Porters_cat_66_to_94	Transport overview.Electrochemical Potential-driven Transporters.Porters.Folate-Biopterin Transporter							VIT_13s0067g01530
					VIT_09s0002g00690	Vitvi09g00049	DnaJ homolog, subfamily B, member 6	K09512	vv50132Primary_active_transporter_cat_A5_to_A8	Transport overview.Primary Active Transporters.P-P-bond hydrolysis-driven transporters.General Secretory Pathway (Sec)							VIT_13s0067g01580
					VIT_13s0067g00940	Vitvi13g00051	NLI interacting factor (NIF)	NIF	vv50132Primary_active_transporter_cat_A5_to_A8	Transport overview.Primary Active Transporters.P-P-bond hydrolysis-driven transporters.Mitochondrial Protein Translocase							VIT_13s0067g01660
					VIT_01s0011g03790	Vitvi01g00310	ARG1 (Altered response to gravity 1)	ARG1	vv50132Primary_active_transporter_cat_A5_to_A8	Transport overview.Primary Active Transporters.P-P-bond hydrolysis-driven transporters.General Secretory Pathway (Sec)							VIT_19s0014g04880
					VIT_19s0177g00280	Vitvi19g02002	DNAJ heat shock N-terminal domain-containing	DNAJREL	vv50132Primary_active_transporter_cat_A5_to_A8	Transport overview.Primary Active Transporters.P-P-bond hydrolysis-driven transporters.General Secretory Pathway (Sec)							VIT_19s0014g04900
					VIT_19s0177g00270	Vitvi19g02001	Molecular chaperone DnaJ	K03686	vv50132Primary_active_transporter_cat_A5_to_A8	Transport overview.Primary Active Transporters.P-P-bond hydrolysis-driven transporters.General Secretory Pathway (Sec)							VIT_19s0014g04920
					VIT_09s0002g01600	Vitvi09g01518	PHD finger protein alfin	ALFINDOM8	vv60002Alfin-like	Regulation overview.Regulation of gene expression.Regulation of transcription.Transcription factor.Alfin-like family transcription factor							VIT_19s0014g04930
					VIT_13s0067g01000	Vitvi13g00054	PHD finger protein alfin	ALFINDOM1	vv60002Alfin-like	Regulation overview.Regulation of gene expression.Regulation of transcription.Transcription factor.Alfin-like family transcription factor							VIT_19s0014g04940
					VIT_01s0011g03530	Vitvi01g00290	Lateral organ boundaries protein 41	LBD41_4	vv60007AS2	Regulation overview.Regulation of gene expression.Regulation of transcription.Transcription factor.AS2 family transcription factor							VIT_19s0014g04970
					VIT_01s0011g03540	Vitvi01g00291	Lateral organ boundaries protein 41	LBD41_3	vv60007AS2	Regulation overview.Regulation of gene expression.Regulation of transcription.Transcription factor.AS2 family transcription factor							VIT_19s0014g05000
					VIT_13s0067g01450	Vitvi13g00085	Lateral organ boundaries domain 21	LBD21	vv60007AS2	Regulation overview.Regulation of gene expression.Regulation of transcription.Transcription factor.AS2 family transcription factor							VIT_19s0014g05050
					VIT_01s0011g02940	Vitvi01g00232	Basic helix-loop-helix (bHLH) family	BHLHDOM_43	vv60011BHLH	Regulation overview.Regulation of gene expression.Regulation of transcription.Transcription factor.bHLH family transcription factor							VIT_19s0014g05080
					VIT_13s0067g01350	Vitvi13g00075	Basic helix-loop-helix (bHLH) family	BHLHDOM_16	vv60011BHLH	Regulation overview.Regulation of gene expression.Regulation of transcription.Transcription factor.bHLH family transcription factor							VIT_19s0014g05100
					VIT_01s0011g03720	Vitvi01g01946	BEE1 (BR Enhanced expression 1)	BEE1_1	vv60011BHLH	Regulation overview.Regulation of gene expression.Regulation of transcription.Transcription factor.bHLH family transcription factor							VIT_19s0014g05120
					VIT_13s0067g00140	Vitvi13g00005	Proline-rich family protein	BHSH1	vv60013BHSH	Regulation overview.Regulation of gene expression.Regulation of transcription.Transcription factor.BHSH family transcription factor							VIT_19s0014g05140
					VIT_01s0011g03600	Vitvi01g01939	JAGGED	JAGGED	vv60017C2H2	Regulation overview.Regulation of gene expression.Regulation of transcription.Transcription factor.C2H2 family transcription factor							VIT_19s0014g05150
					VIT_01s0011g03100	Vitvi01g00247	Zinc finger (C2H2 type) protein (WIP6)	WIP6	vv60017C2H2	Regulation overview.Regulation of gene expression.Regulation of transcription.Transcription factor.C2H2 family transcription factor							VIT_19s0014g05160
					VIT_01s0011g03780	Vitvi01g00309	Zinc finger protein 6	ZFP6_2	vv60017C2H2	Regulation overview.Regulation of gene expression.Regulation of transcription.Transcription factor.C2H2 family transcription factor							VIT_19s0014g05180
					VIT_19s0014g05000	Vitvi19g00397	Zinc finger (C2H2 type) family	C2H2FAM_16	vv60017C2H2	Regulation overview.Regulation of gene expression.Regulation of transcription.Transcription factor.C2H2 family transcription factor							VIT_19s0014g05310
					VIT_13s0067g01500	Vitvi13g00088	Myb family	MYBGE_26	vv60029G2-like	Regulation overview.Regulation of gene expression.Regulation of transcription.Transcription factor.G2-like family transcription factor							VIT_19s0014g05360
					VIT_01s0011g03110	Vitvi01g00249	Myb family	MYBGE_23	vv60029G2-like	Regulation overview.Regulation of gene expression.Regulation of transcription.Transcription factor.G2-like family transcription factor							VIT_19s0090g00010
					VIT_09s0002g01190	Vitvi09g01487	Scarecrow transcription factor 29 (SCL29)	SCL29	vv60032GRAS	Regulation overview.Regulation of gene expression.Regulation of transcription.Transcription factor.GRAS family transcription factor							VIT_19s0090g00060
					VIT_19s0177g00240	Vitvi19g00449	PDF2 (protodermal factor2)	PDF2_3	vv60034HB	Regulation overview.Regulation of gene expression.Regulation of transcription.Transcription factor.Homeobox domain family transcription factor							VIT_19s0090g00070
					VIT_19s0177g00250	Vitvi19g00451	PDF2 (protodermal factor2)	PDF2_1	vv60034HB	Regulation overview.Regulation of gene expression.Regulation of transcription.Transcription factor.Homeobox domain family transcription factor							VIT_19s0090g00110
					VIT_13s0067g01580	Vitvi13g01895	Anthocyaninless2 (ANL2)	ANL2_4	vv60034HB	Regulation overview.Regulation of gene expression.Regulation of transcription.Transcription factor.Homeobox domain family transcription factor							VIT_19s0090g00140
					VIT_13s0067g00640	Vitvi13g00031	High-mobility group B 1	HMGB1	vv60035HMG	Regulation overview.Regulation of gene expression.Regulation of transcription.Transcription factor.HMG family transcription factor							VIT_19s0090g00170
					VIT_01s0011g02550	Vitvi01g01910	High mobility group HMG1/2	HMG1_2_2	vv60035HMG	Regulation overview.Regulation of gene expression.Regulation of transcription.Transcription factor.HMG family transcription factor							VIT_19s0090g00180
					VIT_13s0067g01360	Vitvi13g00076	Myb domain protein 77	MYB77	vv60044MYB	Regulation overview.Regulation of gene expression.Regulation of transcription.Transcription factor.MYB family transcription factor							VIT_19s0090g00190
					VIT_01s0011g03730	Vitvi01g00302	(myb domain protein 62	MYB62_2	vv60044MYB	Regulation overview.Regulation of gene expression.Regulation of transcription.Transcription factor.MYB family transcription factor							VIT_19s0090g00240
					VIT_09s0002g01400	Vitvi09g00112	Myb domain protein 7	MYB7_1	vv60044MYB	Regulation overview.Regulation of gene expression.Regulation of transcription.Transcription factor.MYB family transcription factor							VIT_19s0090g00260
					VIT_09s0002g01670	Vitvi09g00142	Myb domain protein 26	MYB26	vv60044MYB	Regulation overview.Regulation of gene expression.Regulation of transcription.Transcription factor.MYB family transcription factor							VIT_19s0090g00330
					VIT_09s0002g01500	Vitvi09g01517	Zinc finger (C3HC4-type ring finger) family protein	ZFC3HC4_246	vv60078Other_zf-C3HC4	Regulation overview.Regulation of gene expression.Regulation of transcription.Transcription factor.Zinc finger C3HC4 family transcription factor							VIT_19s0090g00340
					VIT_01s0011g02950	Vitvi01g00233	Zinc finger (C3HC4-type ring finger)	ZFC3HC4_126	vv60078Other_zf-C3HC4	Regulation overview.Regulation of gene expression.Regulation of transcription.Transcription factor.Zinc finger C3HC4 family transcription factor							VIT_19s0090g00380
					VIT_09s0002g01180	Vitvi09g00096	Zinc finger (C3HC4-type ring finger)	ZFC3HC4_47	vv60078Other_zf-C3HC4	Regulation overview.Regulation of gene expression.Regulation of transcription.Transcription factor.Zinc finger C3HC4 family transcription factor							VIT_19s0090g00400
																	VIT_19s0177g00310
																	VIT_19s0177g00360
																	VIT_19s0177g00370

## Sheet: NT
Supplementary Table 2d. Enriched pathways underlying number of tips (NT) modeled QTL and the genes contributing to the enrichment. Genes within region 700 kb up and downstream of each QTL peak position contributing to model for trait were included in pathway enrichment analysis. Significant pathways determined with Fisher Exact Test and pvalue <0.05.
Enriched VitisNet Networks	# genes contributing to pathway enrichment	# genes in pathway not present QTL	Fisher's Exact Test		Gene ID V. vinifera 'PN40024' 12X.v2	Gene ID contributing to pathway enrichment V. vinifera 'PN40024' 12X.v3	Functional Annotation	Brief ID	VitisNet Network	Function
vv10195Photosynthesis	3	220	0.04633		VIT_09s0002g01010	Vitvi09g00078	Aldehyde dehydrogenase family 7 member A1	E1_2_1_3	vv10010Glycolysis vv10071Fatty_acid_metabolism vv10220Urea_cycle_and_metabolism_of_amino_groups vv10280Valine_leucine_and_isoleucine_degradation vv10340Histidine_metabolism vv10410Beta-alanine_metabolism vv10561Glycerolipid_metabolism vv10620Pyruvate_metabolism	Metabolism.Primary metabolism.Carbohydrate metabolism.Glycolysis Gluconeogenesis
vv10400Phenylalanine_tyrosine_and_tryptophan_biosynthesis	4	155	0.002633		VIT_19s0090g00460	Vitvi19g00502	Aconitate hydratase, cytoplasmic	E4_2_1_3	vv10020Citrate_cycle vv10630Glyoxylate_and_dicarboxylate_metabolism vv10720Reductive_carboxylate_cycle	Metabolism.Primary metabolism.Generation of metabolite precursors and energy.Citric acid cycle
vv10561Glycerolipid_metabolism	4	155	0.002633		VIT_09s0002g00310	Vitvi09g00016	ATP synthase CF0 A subunit	K02108	vv10190Oxidative_phosphorylation vv10195Photosynthesis vv50131Primary_active_transporter_cat_A2_to_A4	Metabolism.Primary metabolism.Generation of metabolite precursors and energy.Electron transport.Respiratory-chain phosphorylation
vv10562Inositol_phosphate_metabolism	4	66	0.0001205		VIT_19s0090g00010	Vitvi19g00468	H(+)-ATPase 9 AHA9	K01535	vv10190Oxidative_phosphorylation vv50131Primary_active_transporter_cat_A2_to_A4	Metabolism.Primary metabolism.Generation of metabolite precursors and energy.Electron transport.Respiratory-chain phosphorylation
vv10564Glycerophospholipid_metabolism	3	147	0.01688		VIT_19s0177g00200	Vitvi19g00445	Plastocyanin domain	K02638	vv10195Photosynthesis vv50113Thylakoid_targeting_pathway	Metabolism.Primary metabolism.Generation of metabolite precursors and energy.Photosynthesis.Photosynthetic-chain phosphorylation
vv10565Ether_lipid_metabolism	2	51	0.01554		VIT_19s0014g05080	Vitvi19g01981	Oxygen evolving enhancer 3 (PsbQ)	K08901	vv10195Photosynthesis vv50113Thylakoid_targeting_pathway vv50135Primary_active_transporter_cat_D3_to_E2	Metabolism.Primary metabolism.Generation of metabolite precursors and energy.Photosynthesis.Photosystem II
vv10630Glyoxylate_and_dicarboxylate_metabolism	3	85	0.003945		VIT_19s0177g00310	Vitvi19g00458	Tryptophan synthase beta chain 1	E4_2_1_20	vv10400Phenylalanine_tyrosine_and_tryptophan_biosynthesis	Metabolism.Primary metabolism.Amino acid metabolism.Aromatic amino acid metabolism.Aromatic amino acid biosynthesis
vv10900Terpenoid_biosynthesis	3	189	0.03193		VIT_13s0067g01410	Vitvi13g00081	Anthranilate N-hydroxycinnamoyl/benzoyltransferase	E2_3_1_144	vv10400Phenylalanine_tyrosine_and_tryptophan_biosynthesis	Metabolism.Primary metabolism.Amino acid metabolism.Aromatic amino acid metabolism.Aromatic amino acid biosynthesis
vv10904Diterpenoid_biosynthesis	6	72	3.99e-07		VIT_13s0067g01110	Vitvi13g00059	N-(5phosphoribosyl)anthranilate isomerase (PRAI)	E5_3_1_24	vv10400Phenylalanine_tyrosine_and_tryptophan_biosynthesis	Metabolism.Primary metabolism.Amino acid metabolism.Aromatic amino acid metabolism.Aromatic amino acid biosynthesis
vv23008Ribosome_biogenesis_in_Eukaryotes	3	138	0.01433		VIT_13s0067g00400	Vitvi13g00022	Anthranilate synthase alpha 1	E4_1_3_27	vv10400Phenylalanine_tyrosine_and_tryptophan_biosynthesis	Metabolism.Primary metabolism.Amino acid metabolism.Aromatic amino acid metabolism.Aromatic amino acid biosynthesis
vv23010Ribosome	7	605	0.006752		VIT_09s0002g00990	Vitvi09g00076	Triacylglycerol lipase	E3_1_1_3	vv10561Glycerolipid_metabolism	Metabolism.Primary metabolism.Lipid metabolism.Glycerolipid metabolism.Glycerolipid catabolism
vv23013RNA_transport	8	252	4.94e-06		VIT_13s0067g00010	Vitvi13g00001	Tafazzin	E2_3_1_51	vv10561Glycerolipid_metabolism vv10564Glycerophospholipid_metabolism vv10565Ether_lipid_metabolism	Metabolism.Primary metabolism.Lipid metabolism.Glycerolipid metabolism.Glycerophospholipid metabolism
vv23022Basal_transcription_factors	2	65	0.02413		VIT_19s0090g00330	Vitvi19g02011	1-acyl-sn-glycerol-3-phosphate acyltransferase	E2_3_1_51	vv10561Glycerolipid_metabolism vv10564Glycerophospholipid_metabolism vv10565Ether_lipid_metabolism	Metabolism.Primary metabolism.Lipid metabolism.Glycerolipid metabolism.Glycerophospholipid metabolism.Glycerophospholipid biosynthesis
Vv23040Spliceosome	1	0	0.003574		VIT_13s0067g00900	Vitvi13g00048	Phosphoinositide-specific phospholipase C	E3_1_4_11	vv10562Inositol_phosphate_metabolism vv30001ABA_signaling vv34070Phosphatidylinositol_signaling_system	Metabolism.Primary metabolism.Carbohydrate metabolism.Monosaccharide metabolism.Inositol phosphate metabolism
vv23050Proteasome	2	73	0.02974		VIT_13s0067g00890	Vitvi13g00047	Phosphoinositide-specific phospholipase C	E3_1_4_11	vv10562Inositol_phosphate_metabolism vv30001ABA_signaling vv34070Phosphatidylinositol_signaling_system	Metabolism.Primary metabolism.Carbohydrate metabolism.Monosaccharide metabolism.Inositol phosphate metabolism
vv23420Nucleotide_excision_repair	2	72	0.02901		VIT_09s0002g00590	Vitvi09g00042	Phosphoinositide phosphatase	E3_1_3_36	vv10562Inositol_phosphate_metabolism vv34070Phosphatidylinositol_signaling_system	Metabolism.Primary metabolism.Carbohydrate metabolism.Monosaccharide metabolism.Inositol phosphate metabolism
vv24120Ubiquitin_mediated_proteolysis	5	199	0.0008725		VIT_09s0002g00380	Vitvi09g00023	1-phosphatidylinositol-3-phosphate 5-kinase	K00921	vv10562Inositol_phosphate_metabolism vv44145Phagosome vv44810Regulation_of_actin_cytoskeleton	Metabolism.Primary metabolism.Carbohydrate metabolism.Monosaccharide metabolism.Inositol phosphate metabolism
vv24130SNARE_interactions_in_vesicular_transport	2	67	0.02549		VIT_09s0002g01550	Vitvi09g00129	Lecithine cholesterol acyltransferase	E2_3_1_43	vv10564Glycerophospholipid_metabolism	Metabolism.Primary metabolism.Lipid metabolism.Glycerolipid metabolism.Glycerophospholipid metabolism
vv24141Protein_processing_in_endoplasmic_reticulum	5	274	0.003416		VIT_09s0002g00810	Vitvi09g01499	S-2-hydroxy-acid oxidase, peroxisomal	E1_1_3_15	vv10630Glyoxylate_and_dicarboxylate_metabolism vv44146Peroxisome	Metabolism.Primary metabolism.Generation of metabolite precursors and energy.Glyoxylate and dicarboxylate metabolism
vv30001ABA_signaling	3	164	0.02235		VIT_09s0002g00820	Vitvi09g01500	S-2-hydroxy-acid oxidase, peroxisomal	E1_1_3_15	vv10630Glyoxylate_and_dicarboxylate_metabolism vv44146Peroxisome	Metabolism.Primary metabolism.Generation of metabolite precursors and energy.Glyoxylate and dicarboxylate metabolism
vv30003Auxin_signaling	7	303	0.0001366		VIT_19s0014g04900	Vitvi19g00388	(-)-germacrene D synthase	E4_2_3_22	vv10900Terpenoid_biosynthesis	Metabolism.Secondary metabolism.Terpenoid metabolism.Terpenoid biosynthesis
vv34070Phosphatidylinositol_signaling_system	3	80	0.003347		VIT_19s0014g04930	Vitvi19g00391	Germacrene-D synthase	E4_2_3_22	vv10900Terpenoid_biosynthesis	Metabolism.Secondary metabolism.Terpenoid metabolism.Terpenoid biosynthesis
vv34626Plant-pathogen_interaction	5	355	0.009793		VIT_19s0014g04920	Vitvi19g00389	(-)-germacrene D synthase	E4_2_3_22	vv10900Terpenoid_biosynthesis	Metabolism.Secondary metabolism.Terpenoid metabolism.Terpenoid biosynthesis
vv34627R_proteins_from_Plant-pathogen_interaction	10	462	8.84e-06		VIT_19s0177g00020	Vitvi19g00431	Gibberellin 2-oxidase 1	E1_14_11_13	vv10904Diterpenoid_biosynthesis	Metabolism.Secondary metabolism.Terpenoid metabolism.Diterpenoid metabolism.Diterpenoid biosynthesis
vv34710Circadian_rhythm	3	76	0.002911		VIT_19s0090g00170	Vitvi19g02008	5-alpha-taxadienol-10-beta-hydroxylase	E1_14_13_76	vv10904Diterpenoid_biosynthesis	Metabolism.Secondary metabolism.Terpenoid metabolism.Diterpenoid metabolism.Diterpenoid biosynthesis
vv40006Cell_wall	5	513	0.03913		VIT_19s0177g00030	Vitvi19g00432	Gibberellin 2-beta-dioxygenase 7	E1_14_11_13	vv10904Diterpenoid_biosynthesis	Metabolism.Secondary metabolism.Terpenoid metabolism.Diterpenoid metabolism.Diterpenoid biosynthesis
vv44110Cell_cycle	6	349	0.001833		VIT_19s0090g00190	Vitvi19g00479	Taxane 10-beta-hydroxylase	E1_14_13_76	vv10904Diterpenoid_biosynthesis	Metabolism.Secondary metabolism.Terpenoid metabolism.Diterpenoid metabolism.Diterpenoid biosynthesis.Taxol biosynthesis
vv44140Regulation_of_autophagy	2	28	0.005176		VIT_19s0090g00180	Vitvi19g02009	5-alpha-taxadienol-10-beta-hydroxylase	E1_14_13_76	vv10904Diterpenoid_biosynthesis	Metabolism.Secondary metabolism.Terpenoid metabolism.Diterpenoid metabolism.Diterpenoid biosynthesis
vv44146Peroxisome	2	93	0.04569		VIT_19s0090g00140	Vitvi19g00478	5-alpha-taxadienol-10-beta-hydroxylase	E1_14_13_76	vv10904Diterpenoid_biosynthesis	Metabolism.Secondary metabolism.Terpenoid metabolism.Diterpenoid metabolism.Diterpenoid biosynthesis
vv50108Accessory_factors_involved_in_transport	3	168	0.02375		VIT_09s0002g01740	Vitvi09g00148	Casein kinase 1	K02218	vv23008Ribosome_biogenesis_in_Eukaryotes	Signaling.Signaling pathway.Protein kinase
vv50110Protein_coat	5	224	0.001456		VIT_09s0002g01610	Vitvi09g00135	Midasin-related	K14572	vv23008Ribosome_biogenesis_in_Eukaryotes	Cellular process.Cellular component organization and biogenesis.Ribosome organization and biogenesis
vv50111Tethering_factors	3	113	0.008474		VIT_09s0002g01160	Vitvi09g00094	Transcription initiation factor TFIID subunit D7	K14535	vv23008Ribosome_biogenesis_in_Eukaryotes vv23022Basal_transcription_factors	Metabolism.Primary metabolism.Nucleobase, nucleoside, nucleotide, nucleic acid metabolism.Nucleic acid metabolism.RNA metabolism.Basal transcription factors
vv50113Thylakoid_targeting_pathway	2	69	0.02688		VIT_09s0002g00610	Vitvi09g00043	Ribosomal protein SA (RPSaB) 40S	K02998	vv23010Ribosome	Metabolism.Primary metabolism.Protein metabolism and modification.Protein synthesis.Ribosome
vv50123Porters_cat_18_to_29	3	222	0.04735		VIT_09s0002g01620	Vitvi09g00136	Ribosomal protein L9 (RPL90A/C) 60S	K02940	vv23010Ribosome	Metabolism.Primary metabolism.Protein metabolism and modification.Protein synthesis.Ribosome
vv50131Primary_active_transporter_cat_A2_to_A4	3	220	0.04633		VIT_09s0002g01460	Vitvi09g00119	Ribosomal protein S3 (RPS3A) 40S	K02985	vv23010Ribosome	Metabolism.Primary metabolism.Protein metabolism and modification.Protein synthesis.Ribosome
vv50132Primary_active_transporter_cat_A5_to_A8	4	201	0.006467		VIT_19s0014g04970	Vitvi19g00395	Ribosomal protein L24, chloroplast (CL24) 50S	K02895	vv23010Ribosome	Metabolism.Primary metabolism.Protein metabolism and modification.Protein synthesis.Ribosome
vv60002Alfin-like	2	6	0.0003508		VIT_13s0067g00270	Vitvi13g00017	Ribosomal protein P0 (RPP0A) acidic 60S	K02941	vv23010Ribosome	Metabolism.Primary metabolism.Protein metabolism and modification.Protein synthesis.Ribosome
vv60003AP2_EREBP	3	155	0.01935		VIT_09s0002g01660	Vitvi09g00141	Ribosomal protein L34	K02914	vv23010Ribosome	Metabolism.Primary metabolism.Protein metabolism and modification.Protein synthesis.Ribosome
vv60005ARID	1	11	0.04206		VIT_19s0177g00110	Vitvi19g01996	Translation initiation factor eIF-1	K03113	vv23013RNA_transport	Transport overview.Macromolecule transport.RNA transport
vv60013BHSH	1	0	0.003574		VIT_19s0177g00100	Vitvi19g00436	Translation initiation factor eIF-1	K03113	vv23013RNA_transport	Transport overview.Macromolecule transport.RNA transport
vv60014C2C2-CO	1	13	0.0489		VIT_13s0067g00670	Vitvi13g00034	Nuclear pore complex protein Nup88	K14318	vv23013RNA_transport	Transport overview.Macromolecule transport.RNA transport
vv60018C3H	2	91	0.04398		VIT_09s0002g00390	Vitvi09g00027	Translation initiation factor eIF-2B alpha subunit	K03239	vv23013RNA_transport	Metabolism.Primary metabolism.Protein metabolism and modification.Protein synthesis.Translation.Translational initiation
vv60032GRAS	2	51	0.01554		VIT_19s0090g00420	Vitvi19g00498	Translation initiation factor eIF-1	K03113	vv23013RNA_transport	Metabolism.Primary metabolism.Protein metabolism and modification.Protein synthesis.Translation
vv60033GRF	1	13	0.0489		VIT_09s0002g01760	Vitvi09g00149	EIF-4A3	K13025	vv23013RNA_transport vv23015mRNA_surveillance_pathway Vv23040Spliceosome	Metabolism.Primary metabolism.Nucleobase, nucleoside, nucleotide, nucleic acid metabolism.Nucleic acid metabolism.RNA metabolism.RNA processing.mRNA processing.mRNA splicing
vv60034HB	3	99	0.005952		VIT_09s0002g01120	Vitvi09g00089	Exportin PAUSED	K14288	vv23013RNA_transport vv50112Nuclear_pore_complex	Transport overview.Nucleocytoplasmic transport.Nuclear pore complex
vv60044MYB	5	174	0.0004841		VIT_09s0002g01420	Vitvi09g00115	Transcription initiation factor TFIID subunit D10	K03126	vv23022Basal_transcription_factors	Metabolism.Primary metabolism.Nucleobase, nucleoside, nucleotide, nucleic acid metabolism.Nucleic acid metabolism.RNA metabolism.Basal transcription factors
vv60069ZIM	1	13	0.0489		VIT_19s0014g05360	Vitvi19g01988	Replication protein A 70 kDa DNA-binding subunit	K07466	vv23030DNA_replication vv23420Nucleotide_excision_repair vv23430Mismatch_repair vv23440Homologous_recombination	Metabolism.Primary metabolism.Nucleobase, nucleoside, nucleotide, nucleic acid metabolism.Nucleic acid metabolism.DNA metabolism.DNA replication
					VIT_19s0090g00340	Vitvi19g00490	Heat shock protein 91	HSP91	Vv23040Spliceosome Vv50101Channels_and_pores	Metabolism.Primary metabolism.Protein metabolism and modification.Protein folding.Chaperone-mediated protein folding.HSP-mediated protein folding
					VIT_09s0002g00980	Vitvi09g00073	Proteasome 20S alpha subunit A1	K02730a	vv23050Proteasome	Metabolism.Primary metabolism.Protein metabolism and modification.Proteolysis.cytoplasmic and nuclear protein degradation.Ubiquitin-mediated proteolysis.Proteasome
					VIT_09s0002g00350	Vitvi09g00020	Proteasome 20S alpha subunit E2 (PAE2)	K02729a	vv23050Proteasome	Metabolism.Primary metabolism.Protein metabolism and modification.Proteolysis.cytoplasmic and nuclear protein degradation.Ubiquitin-mediated proteolysis.Proteasome
					VIT_09s0002g01050	Vitvi09g00082	Ring-box protein RBX	K03868	vv23420Nucleotide_excision_repair vv24120Ubiquitin_mediated_proteolysis vv24141Protein_processing_in_endoplasmic_reticulum vv30003Auxin_signaling	Metabolism.Primary metabolism.Nucleobase, nucleoside, nucleotide, nucleic acid metabolism.Nucleic acid metabolism.DNA metabolism.DNA recombination and repair.repair.Nucleotide excision repair
					VIT_09s0002g00740	Vitvi09g00052	COP1-interacting protein	CIPREL	vv24120Ubiquitin_mediated_proteolysis	Metabolism.Primary metabolism.Protein metabolism and modification.Proteolysis.cytoplasmic and nuclear protein degradation.Ubiquitin-mediated proteolysis
					VIT_13s0067g00080	Vitvi13g01878	COP1-interacting protein 7	CIP7	vv24120Ubiquitin_mediated_proteolysis	Metabolism.Primary metabolism.Protein metabolism and modification.Proteolysis.cytoplasmic and nuclear protein degradation.Ubiquitin-mediated proteolysis
					VIT_09s0002g00280	Vitvi09g00014	Ubiquitin-conjugating enzyme E2 J2	K04554	vv24120Ubiquitin_mediated_proteolysis vv24141Protein_processing_in_endoplasmic_reticulum	Metabolism.Primary metabolism.Protein metabolism and modification.Proteolysis.cytoplasmic and nuclear protein degradation.Ubiquitin-mediated proteolysis
					VIT_13s0067g01210	Vitvi13g00069	Anaphase-promoting complex component APC1	K03348	vv24120Ubiquitin_mediated_proteolysis vv44110Cell_cycle	Metabolism.Primary metabolism.Protein metabolism and modification.Proteolysis.cytoplasmic and nuclear protein degradation.Ubiquitin-mediated proteolysis
					VIT_09s0002g00780	Vitvi09g00057	Vesicle transport protein (AtSEC22)	K08517	vv24130SNARE_interactions_in_vesicular_transport vv44145Phagosome	Cellular process.Cellular transport.Protein trafficking.Vesicle-mediated trafficking.SNARE interactions in vesicular transport
					VIT_13s0067g00280	Vitvi13g00018	Syntaxin 5	K08490	vv24130SNARE_interactions_in_vesicular_transport vv50101Channels_and_pores	Cellular process.Cellular transport.Protein trafficking.Vesicle-mediated trafficking.SNARE interactions in vesicular transport
					VIT_19s0014g05050	Vitvi19g00403	Heat shock HSP20 family protein	K13993	vv24141Protein_processing_in_endoplasmic_reticulum	Metabolism.Primary metabolism.Protein metabolism and modification.Protein folding.Chaperone-mediated protein folding.HSP-mediated protein folding
					VIT_19s0090g00380	Vitvi19g00493	Ubiquitin thioesterase OTU1	K13719	vv24141Protein_processing_in_endoplasmic_reticulum	Metabolism.Primary metabolism.Protein metabolism and modification.Proteolysis.Peptidase-mediated proteolysis
					VIT_19s0014g05310	Vitvi19g00421	Sec23/sec24 transport	K14007	vv24141Protein_processing_in_endoplasmic_reticulum vv50110Protein_coat	Transport overview.Macromolecule transport.Protein transport.Protein coat
					VIT_13s0067g01400	Vitvi13g00080	ABI4 (ABA insensitive 4)	ABI4	vv30001ABA_signaling vv60003AP2_EREBP	Signaling.Hormone Signaling.ABA Signaling.ABA-mediated Signaling pathway
					VIT_09s0002g00680	Vitvi09g00047	Auxin-induced protein	AUXREG	vv30003Auxin_signaling	Signaling.Hormone Signaling.Auxin Signaling.Auxin-mediated Signaling pathway
					VIT_09s0002g00650	Vitvi09g00046	Auxin-induced protein	AUXREG	vv30003Auxin_signaling	Signaling.Hormone Signaling.Auxin Signaling.Auxin-mediated Signaling pathway
					VIT_09s0002g00700	Vitvi09g00050	Dormancy/auxin associated protein	DRM3	vv30003Auxin_signaling	Signaling.Hormone Signaling.Auxin Signaling.Auxin-mediated Signaling pathway
					VIT_09s0002g00670	Vitvi09g01495	Auxin responsive SAUR protein	SAUR	vv30003Auxin_signaling	Signaling.Hormone Signaling.Auxin Signaling.Auxin-mediated Signaling pathway
					VIT_09s0002g01340	Vitvi09g01515	Auxin-binding protein ABP19	ABP19	vv30003Auxin_signaling	Signaling.Hormone Signaling.Auxin Signaling.Auxin-mediated Signaling pathway
					VIT_09s0002g01330	Vitvi09g01514	Auxin-binding protein ABP19	ABP19	vv30003Auxin_signaling	Signaling.Hormone Signaling.Auxin Signaling.Auxin-mediated Signaling pathway
					VIT_09s0002g01370	Vitvi09g00108	AP2 AINTEGUMENTA	AINTEGUMENTA_1	vv30008Ethylene_signaling vv60003AP2_EREBP	Signaling.Hormone Signaling.Ethylene Signaling.Ethylene-mediated Signaling pathway
					VIT_09s0002g00470	Vitvi09g00031	Ethylene response factor	RAP2_12	vv30008Ethylene_signaling vv60003AP2_EREBP	Signaling.Hormone Signaling.Ethylene Signaling.Ethylene-mediated Signaling pathway
					VIT_19s0014g05120	Vitvi19g00408	Constans-like 11	COL11_2	vv30009Flower_development vv34710Circadian_rhythm vv60014C2C2-CO	Development.Reproductive development.Flower development
					VIT_19s0014g04940	Vitvi19g00392	Chitin-inducible gibberellin-responsive protein 1	CIGR1	vv30010Gibberellin_signaling vv60032GRAS	Signaling.Hormone Signaling.Gibberellic acid Signaling.Gibberellic acid-mediated Signaling pathway
					VIT_09s0002g00890	Vitvi09g00064	Jasmonate ZIM-domain protein 1	JAZ1_2	vv30011Jasmonate_signaling vv60069ZIM	Signaling.Hormone Signaling.Jasmonate salicylate signaling.Jasmonate Signaling.Jasmonate-mediated Signaling pathway
					VIT_19s0014g05150	Vitvi19g00413	RPS2 (resistant to p. syringae 2)	K13459	vv34626Plant-pathogen_interaction	Response to stimulus.Stress response.Biotic stress response.Plant-pathogen interaction
					VIT_19s0090g00410	Vitvi19g00497	Calcium-dependent protein kinase 9 CPK9	CPK9	vv34626Plant-pathogen_interaction	Response to stimulus.Stress response.Biotic stress response.Plant-pathogen interaction
					VIT_19s0014g05160	Vitvi19g01983	RPS2 (resistant to p. syringae 2)	K13459	vv34626Plant-pathogen_interaction	Response to stimulus.Stress response.Biotic stress response.Plant-pathogen interaction
					VIT_19s0014g05180	Vitvi19g01984	RPS2 (resistant to p. syringae 2)	K13459	vv34626Plant-pathogen_interaction	Response to stimulus.Stress response.Biotic stress response.Plant-pathogen interaction
					VIT_13s0067g00490	Vitvi13g00026	Protein kinase Xa21	K13437	vv34626Plant-pathogen_interaction	Response to stimulus.Stress response.Biotic stress response.Plant-pathogen interaction
					VIT_19s0014g05140	Vitvi19g00412	R protein disease resistance protein	RPROT	vv34627R_proteins_from_Plant-pathogen_interaction	Response to stimulus.Stress response.Biotic stress response.Plant-pathogen interaction.R proteins from Plant-pathogen interaction
					VIT_13s0067g00810	Vitvi13g00042	R protein PRF disease resistance protein	K13453	vv34627R_proteins_from_Plant-pathogen_interaction	Response to stimulus.Stress response.Biotic stress response.Plant-pathogen interaction.R proteins from Plant-pathogen interaction
					VIT_13s0067g00740	Vitvi13g01887	R protein PRF disease resistance protein	K13453	vv34627R_proteins_from_Plant-pathogen_interaction	Response to stimulus.Stress response.Biotic stress response.Plant-pathogen interaction.R proteins from Plant-pathogen interaction
					VIT_19s0090g00260	Vitvi19g00484	R protein disease resistance protein	RPROT	vv34627R_proteins_from_Plant-pathogen_interaction	Response to stimulus.Stress response.Biotic stress response.Plant-pathogen interaction.R proteins from Plant-pathogen interaction
					VIT_13s0067g00750	Vitvi13g01888	R protein PRF disease resistance protein	K13453	vv34627R_proteins_from_Plant-pathogen_interaction	Response to stimulus.Stress response.Biotic stress response.Plant-pathogen interaction.R proteins from Plant-pathogen interaction
					VIT_13s0067g00830	Vitvi13g00043	R protein PRF disease resistance protein	K13453	vv34627R_proteins_from_Plant-pathogen_interaction	Response to stimulus.Stress response.Biotic stress response.Plant-pathogen interaction.R proteins from Plant-pathogen interaction
					VIT_13s0067g00760	Vitvi13g01889	R protein PRF disease resistance protein	K13453	vv34627R_proteins_from_Plant-pathogen_interaction	Response to stimulus.Stress response.Biotic stress response.Plant-pathogen interaction.R proteins from Plant-pathogen interaction
					VIT_19s0090g00240	Vitvi19g02010	R protein disease resistance protein	RPROT	vv34627R_proteins_from_Plant-pathogen_interaction	Response to stimulus.Stress response.Biotic stress response.Plant-pathogen interaction.R proteins from Plant-pathogen interaction
					VIT_13s0067g00780	Vitvi13g00041	R protein PRF disease resistance protein	K13453	vv34627R_proteins_from_Plant-pathogen_interaction	Response to stimulus.Stress response.Biotic stress response.Plant-pathogen interaction.R proteins from Plant-pathogen interaction
					VIT_13s0067g00790	Vitvi13g01890	R protein PRF disease resistance protein	K13453	vv34627R_proteins_from_Plant-pathogen_interaction	Response to stimulus.Stress response.Biotic stress response.Plant-pathogen interaction.R proteins from Plant-pathogen interaction
					VIT_09s0002g01440	Vitvi09g00117	Early flowering 4	ELF4	vv34710Circadian_rhythm	Signaling.Signaling pathway.Circadian clock Signaling
					VIT_13s0067g00860	Vitvi13g01892	Early flowering 4	ELF4	vv34710Circadian_rhythm	Signaling.Signaling pathway.Circadian clock Signaling
					VIT_09s0002g00320	Vitvi09g00017	Pectinesterase PME3	E3_1_1_11	vv40006Cell_wall	Cellular process.Cellular component organization and biogenesis.Cell wall organization and biogenesis.Cell wall metabolism.Cell wall modification.Pectin modification
					VIT_13s0067g01200	Vitvi13g00068	Cellulase	E3_2_1_4	vv40006Cell_wall	Cellular process.Cellular component organization and biogenesis.Cell wall organization and biogenesis.Cell wall metabolism.Cell wall catabolism.Cellulose catabolism
					VIT_13s0067g01190	Vitvi13g00067	Cellulase	E3_2_1_4	vv40006Cell_wall	Cellular process.Cellular component organization and biogenesis.Cell wall organization and biogenesis.Cell wall metabolism.Cell wall catabolism.Cellulose catabolism
					VIT_09s0002g00330	Vitvi09g00018	Pectinesterase PME1	E3_1_1_11	vv40006Cell_wall	Cellular process.Cellular component organization and biogenesis.Cell wall organization and biogenesis.Cell wall metabolism.Cell wall modification.Pectin modification
					VIT_19s0014g05190	Vitvi19g01985	Cellulase precursor	E3_2_1_4	vv40006Cell_wall	Cellular process.Cellular component organization and biogenesis.Cell wall organization and biogenesis.Cell wall metabolism.Cell wall catabolism.Cellulose catabolism
					VIT_13s0067g01660	Vitvi13g00098	Sister chromatid cohesion 1 protein 1 DIF1/SYN1	SYN1	vv44110Cell_cycle	Cellular process.Cell growth and death.Cell division.Meiosis
					VIT_13s0067g01420	Vitvi13g00082	Cyclin 1b (CYC1b)	CYCB1_2	vv44110Cell_cycle	Cellular process.Cell growth and death
					VIT_13s0067g01530	Vitvi13g00090	BUB family protein kinase	K02178	vv44110Cell_cycle	Cellular process.Cell growth and death
					VIT_09s0002g01380	Vitvi09g00110	ATMYB66/WER/WER1 (WEREWOLF 1)	WEREWOLF_5	vv44110Cell_cycle vv60044MYB	Cellular process.Cell growth and death
					VIT_09s0002g01410	Vitvi09g00113	TT2 (transparent testa 2)	TT2_2	vv44110Cell_cycle vv60044MYB	Cellular process.Cell growth and death
					VIT_09s0002g01390	Vitvi09g00111	Autophagy 12a (APG12a)	K08336	vv44140Regulation_of_autophagy	Metabolism.Cellular metabolism.Cellular catabolism.Autophagy
					VIT_13s0067g00170	Vitvi13g00009	Autophagy 18 ATG18d	ATG18	vv44140Regulation_of_autophagy	Metabolism.Cellular metabolism.Cellular catabolism.Autophagy
					VIT_13s0067g00330	Vitvi13g00019	AUX1 auxin influx carrier protein	AUX1	vv50004Auxin_transport vv50123Porters_cat_18_to_29	Signaling.Hormone Signaling.Auxin Signaling.Auxin transport
					VIT_13s0067g01670	Vitvi13g00099	Ankyrin repeat protein	K10380	vv50108Accessory_factors_involved_in_transport	Transport overview.Accessory factors involved in transport.Auxiliary transport proteins.Ankyrin
					VIT_09s0002g01630	Vitvi09g00137	Band 7 family	BAND7	vv50108Accessory_factors_involved_in_transport	Transport overview.Accessory factors involved in transport.Auxiliary transport proteins.Stomatin/Podocin/Band 7/Nephrosis_2/SPFH
					VIT_19s0014g05330	Vitvi19g00423	Ankyrin repeat	K10380	vv50108Accessory_factors_involved_in_transport	Transport overview.Accessory factors involved in transport.Auxiliary transport proteins.Ankyrin
					VIT_13s0067g00550	Vitvi13g00027	Clathrin, light polypeptide B	K04645	vv50110Protein_coat	Transport overview.Macromolecule transport.Protein transport.Protein coat
					VIT_13s0067g01290	Vitvi13g00072	Clathrin heavy chain	K04646	vv50110Protein_coat	Transport overview.Macromolecule transport.Protein transport.Protein coat
					VIT_09s0002g01710	Vitvi09g00146	Zeta-cop, subunit of COP-I complex	COPZ1	vv50110Protein_coat	Transport overview.Macromolecule transport.Protein transport.Protein coat
					VIT_19s0177g00360	Vitvi19g00464	Transport protein particle (TRAPP) component Bet3	BET3	vv50110Protein_coat	Transport overview.Macromolecule transport.Protein transport.Protein coat
					VIT_09s0002g00910	Vitvi09g00067	Exocyst subunit EXO70 D1	EXO70D1	vv50111Tethering_factors	Transport overview.Macromolecule transport.Protein transport.Tethering factors
					VIT_19s0090g00070	Vitvi19g00474	VPS22	VPS22	vv50111Tethering_factors	Transport overview.Macromolecule transport.Protein transport.Tethering factors
					VIT_19s0090g00110	Vitvi19g02006	VPS22	VPS22	vv50111Tethering_factors	Transport overview.Macromolecule transport.Protein transport.Tethering factors
					VIT_19s0177g00370	Vitvi19g00467	ADP,ATP carrier protein	K05863	vv50123Porters_cat_18_to_29	Transport overview.Electrochemical Potential-driven Transporters.Porters.Mitochondrial Carrier.Mitochondrial ADP/ATP carrier
					VIT_09s0002g01020	Vitvi09g00079	Cation exchanger (CAX9)	K07300_CAX9	vv50123Porters_cat_18_to_29	Transport overview.Electrochemical Potential-driven Transporters.Porters.Ca2+:Cation Antiporter
					VIT_09s0002g01730	Vitvi09g00147	Phospholipid-transporting ATPase	K01530	vv50131Primary_active_transporter_cat_A2_to_A4	Transport overview.Primary Active Transporters.P-P-bond hydrolysis-driven transporters.P-type ATPase (P-ATPase).phospholipid transporting
					VIT_19s0177g00270	Vitvi19g02001	Molecular chaperone DnaJ	K03686	vv50132Primary_active_transporter_cat_A5_to_A8	Transport overview.Primary Active Transporters.P-P-bond hydrolysis-driven transporters.General Secretory Pathway (Sec)
					VIT_09s0002g00690	Vitvi09g00049	DnaJ homolog, subfamily B, member 6	K09512	vv50132Primary_active_transporter_cat_A5_to_A8	Transport overview.Primary Active Transporters.P-P-bond hydrolysis-driven transporters.General Secretory Pathway (Sec)
					VIT_19s0177g00280	Vitvi19g02002	DNAJ heat shock N-terminal domain-containing	DNAJREL	vv50132Primary_active_transporter_cat_A5_to_A8	Transport overview.Primary Active Transporters.P-P-bond hydrolysis-driven transporters.General Secretory Pathway (Sec)
					VIT_13s0067g00940	Vitvi13g00051	NLI interacting factor (NIF)	NIF	vv50132Primary_active_transporter_cat_A5_to_A8	Transport overview.Primary Active Transporters.P-P-bond hydrolysis-driven transporters.Mitochondrial Protein Translocase
					VIT_13s0067g01000	Vitvi13g00054	PHD finger protein alfin	ALFINDOM1	vv60002Alfin-like	Regulation overview.Regulation of gene expression.Regulation of transcription.Transcription factor.Alfin-like family transcription factor
					VIT_09s0002g01600	Vitvi09g01518	PHD finger protein alfin	ALFINDOM8	vv60002Alfin-like	Regulation overview.Regulation of gene expression.Regulation of transcription.Transcription factor.Alfin-like family transcription factor
					VIT_09s0002g00430	Vitvi09g00029	AT-rich interaction region	ARID_5	vv60005ARID	Regulation overview.Regulation of gene expression.Regulation of transcription.Transcription factor.ARID family transcription factor
					VIT_13s0067g00140	Vitvi13g00005	Proline-rich family protein	BHSH1	vv60013BHSH	Regulation overview.Regulation of gene expression.Regulation of transcription.Transcription factor.BHSH family transcription factor
					VIT_09s0002g00800	Vitvi09g00059	Zinc finger (CCCH-type) family protein	CCCHFAM_17	vv60018C3H	Regulation overview.Regulation of gene expression.Regulation of transcription.Transcription factor.C3H family transcription factor
					VIT_13s0067g01070	Vitvi13g00058	Cys-3-His zinc finger protein	ZFAR1_1	vv60018C3H	Regulation overview.Regulation of gene expression.Regulation of transcription.Transcription factor.C3H family transcription factor
					VIT_09s0002g01190	Vitvi09g01487	Scarecrow transcription factor 29 (SCL29)	SCL29	vv60032GRAS	Regulation overview.Regulation of gene expression.Regulation of transcription.Transcription factor.GRAS family transcription factor
					VIT_09s0002g01350	Vitvi09g00107	Growth-regulating factor 5	GRF5_4	vv60033GRF	Regulation overview.Regulation of gene expression.Regulation of transcription.Transcription factor.GRF family transcription factor
					VIT_13s0067g01580	Vitvi13g01895	Anthocyaninless2 (ANL2)	ANL2_4	vv60034HB	Regulation overview.Regulation of gene expression.Regulation of transcription.Transcription factor.Homeobox domain family transcription factor
					VIT_19s0177g00250	Vitvi19g00451	PDF2 (protodermal factor2)	PDF2_1	vv60034HB	Regulation overview.Regulation of gene expression.Regulation of transcription.Transcription factor.Homeobox domain family transcription factor
					VIT_19s0177g00240	Vitvi19g00449	PDF2 (protodermal factor2)	PDF2_3	vv60034HB	Regulation overview.Regulation of gene expression.Regulation of transcription.Transcription factor.Homeobox domain family transcription factor
					VIT_09s0002g01670	Vitvi09g00142	Myb domain protein 26	MYB26	vv60044MYB	Regulation overview.Regulation of gene expression.Regulation of transcription.Transcription factor.MYB family transcription factor
					VIT_13s0067g01360	Vitvi13g00076	Myb domain protein 77	MYB77	vv60044MYB	Regulation overview.Regulation of gene expression.Regulation of transcription.Transcription factor.MYB family transcription factor
					VIT_09s0002g01400	Vitvi09g00112	Myb domain protein 7	MYB7_1	vv60044MYB	Regulation overview.Regulation of gene expression.Regulation of transcription.Transcription factor.MYB family transcription factor

## Sheet: NF
Supplementary Table 2f. Enriched pathways underlying number of forks (NF) modeled QTL and the genes contributing to the enrichment. Genes within region 700 kb up and downstream of each QTL peak position contributing to model for trait were included in pathway enrichment analysis. Significant pathways determined with Fisher Exact Test and pvalue <0.05.
Enriched VitisNet Networks	# genes contributing to pathway enrichment	# genes in pathway not present QTL	Fisher's Exact Test		Gene ID V. vinifera 'PN40024' 12X.v2	Gene ID contributing to pathway enrichment V. vinifera 'PN40024' 12X.v3	Functional Annotation	Brief ID	VitisNet Network	Function
vv10100Biosynthesis_of_steroids	5	145	0.001523		VIT_09s0002g01010	Vitvi09g00078	Aldehyde dehydrogenase family 7 member A1	E1_2_1_3	vv10010Glycolysis vv10071Fatty_acid_metabolism vv10220Urea_cycle_and_metabolism_of_amino_groups vv10280Valine_leucine_and_isoleucine_degradation vv10340Histidine_metabolism vv10410Beta-alanine_metabolism vv10561Glycerolipid_metabolism vv10620Pyruvate_metabolism	Metabolism.Primary metabolism.Carbohydrate metabolism.Glycolysis Gluconeogenesis
vv10260Glycine_serine_and_threonine_metabolism	3	113	0.02668		VIT_01s0011g03380	Vitvi01g00274	Dihydrolipoamide S-acetyltransferase (LTA2)	E2_3_1_12	vv10010Glycolysis vv10252Alanine_and_aspartate_metabolism vv10620Pyruvate_metabolism	Metabolism.Primary metabolism.Carbohydrate metabolism.Glycolysis Gluconeogenesis.Pyruvate decarboxylation
vv10271Methionine_metabolism	3	132	0.03915		VIT_01s0011g03640	Vitvi01g00298	Adenylate isopentenyltransferase	E2_5_1_27	vv10100Biosynthesis_of_steroids	Metabolism.Primary metabolism.Lipid metabolism.Steroid metabolism.Steroid biosynthesis
vv10561Glycerolipid_metabolism	4	155	0.01194		VIT_01s0011g03880	Vitvi01g00320	Sterol-C5(6)-desaturase	E1_14_21_6	vv10100Biosynthesis_of_steroids	Metabolism.Primary metabolism.Lipid metabolism.Steroid metabolism.Steroid biosynthesis
vv10562Inositol_phosphate_metabolism	4	66	0.0006247		VIT_11s0052g01240	Vitvi11g01267	1-deoxy-D-xylulose-5-phosphate synthase	E2_2_1_7	vv10100Biosynthesis_of_steroids	Metabolism.Primary metabolism.Lipid metabolism.Steroid metabolism.Steroid biosynthesis
vv10620Pyruvate_metabolism	7	223	0.000313		VIT_11s0052g00610	Vitvi11g01205	Homogenitisate geranylgeranyl transferase	K09833	vv10100Biosynthesis_of_steroids	Metabolism.Primary metabolism.Lipid metabolism.Steroid metabolism.Steroid biosynthesis
vv10630Glyoxylate_and_dicarboxylate_metabolism	3	85	0.01292		VIT_19s0015g01010	Vitvi19g00729	Farnesyl diphosphate synthase	E2_5_1_10	vv10100Biosynthesis_of_steroids vv10900Terpenoid_biosynthesis	Metabolism.Primary metabolism.Lipid metabolism.Steroid metabolism.Steroid biosynthesis
vv10710Carbon_fixation	4	178	0.01869		VIT_09s0002g00310	Vitvi09g00016	ATP synthase CF0 A subunit	K02108	vv10190Oxidative_phosphorylation vv10195Photosynthesis vv50131Primary_active_transporter_cat_A2_to_A4	Metabolism.Primary metabolism.Generation of metabolite precursors and energy.Electron transport.Respiratory-chain phosphorylation
vv10720Reductive_carboxylate_cycle	3	41	0.001862		VIT_11s0052g00620	Vitvi11g01208	AHA2 (Arabidopsis H(+)-ATPase 2)	K01535	vv10190Oxidative_phosphorylation vv50131Primary_active_transporter_cat_A2_to_A4	Metabolism.Primary metabolism.Generation of metabolite precursors and energy.Electron transport.Respiratory-chain phosphorylation
vv20970Aminoacyl-tRNA_biosynthesis	3	119	0.03034		VIT_01s0011g03740	Vitvi01g00303	Glutaminyl-tRNA synthetase	E6_1_1_18	vv10251Glutamate_metabolism vv20970Aminoacyl-tRNA_biosynthesis	Metabolism.Primary metabolism.Amino acid metabolism.Glutamate metabolism
vv23008Ribosome_biogenesis_in_Eukaryotes	3	138	0.0436		VIT_11s0052g00330	Vitvi11g01177	Choline monooxygenase (CMO)	E1_14_15_7	vv10260Glycine_serine_and_threonine_metabolism	Metabolism.Primary metabolism.Amino acid metabolism.Glycine, serine, and threonine metabolism
vv23010Ribosome	9	603	0.007385		VIT_19s0015g00380	Vitvi19g00666	Cystathionine beta-synthase	E4_2_1_22	vv10260Glycine_serine_and_threonine_metabolism vv10271Methionine_metabolism vv10450Selenoamino_acid_metabolism	Metabolism.Primary metabolism.Amino acid metabolism.Glycine, serine, and threonine metabolism
vv23013RNA_transport	7	253	0.0006492		VIT_19s0015g00470	Vitvi19g00676	Threonyl-tRNA synthetase	E6_1_1_3	vv10260Glycine_serine_and_threonine_metabolism vv20970Aminoacyl-tRNA_biosynthesis	Metabolism.Primary metabolism.Amino acid metabolism.Glycine, serine, and threonine metabolism
vv23040Spliceosome	5	274	0.01981		VIT_01s0011g03500	Vitvi01g00286	Homocysteine S-methyltransferase 1	E2_1_1_10	vv10271Methionine_metabolism	Metabolism.Primary metabolism.Amino acid metabolism.Methionine metabolism
vv23050Proteasome	3	72	0.008374		VIT_11s0052g01150	Vitvi11g01261	Nicotianamine synthase	E2_5_1_43	vv10271Methionine_metabolism	Metabolism.Primary metabolism.Amino acid metabolism.Methionine metabolism
vv24120Ubiquitin_mediated_proteolysis	8	196	1.98e-05		VIT_09s0002g00990	Vitvi09g00076	Triacylglycerol lipase	E3_1_1_3	vv10561Glycerolipid_metabolism	Metabolism.Primary metabolism.Lipid metabolism.Glycerolipid metabolism.Glycerolipid catabolism
vv24141Protein_processing_in_endoplasmic_reticulum	6	273	0.004749		VIT_01s0011g03620	Vitvi01g00295	Monoglyceride lipase	E3_1_1_23	vv10561Glycerolipid_metabolism	Metabolism.Primary metabolism.Lipid metabolism.Glycerolipid metabolism.Glycerolipid catabolism
vv30001ABA_signaling	5	162	0.002432		VIT_13s0067g00010	Vitvi13g00001	Tafazzin	E2_3_1_51	vv10561Glycerolipid_metabolism vv10564Glycerophospholipid_metabolism vv10565Ether_lipid_metabolism	Metabolism.Primary metabolism.Lipid metabolism.Glycerolipid metabolism.Glycerophospholipid metabolism
vv30003Auxin_signaling	9	301	6.38e-05		VIT_13s0067g00900	Vitvi13g00048	Phosphoinositide-specific phospholipase C	E3_1_4_11	vv10562Inositol_phosphate_metabolism vv30001ABA_signaling vv34070Phosphatidylinositol_signaling_system	Metabolism.Primary metabolism.Carbohydrate metabolism.Monosaccharide metabolism.Inositol phosphate metabolism
vv30008Ethylene_signaling	8	265	0.0001524		VIT_13s0067g00890	Vitvi13g00047	Phosphoinositide-specific phospholipase C	E3_1_4_11	vv10562Inositol_phosphate_metabolism vv30001ABA_signaling vv34070Phosphatidylinositol_signaling_system	Metabolism.Primary metabolism.Carbohydrate metabolism.Monosaccharide metabolism.Inositol phosphate metabolism
vv30009Flower_development	5	199	0.005679		VIT_09s0002g00590	Vitvi09g00042	Phosphoinositide phosphatase	E3_1_3_36	vv10562Inositol_phosphate_metabolism vv34070Phosphatidylinositol_signaling_system	Metabolism.Primary metabolism.Carbohydrate metabolism.Monosaccharide metabolism.Inositol phosphate metabolism
vv30011Jasmonate_signaling	3	92	0.01584		VIT_09s0002g00380	Vitvi09g00023	1-phosphatidylinositol-3-phosphate 5-kinase	K00921	vv10562Inositol_phosphate_metabolism vv44145Phagosome vv44810Regulation_of_actin_cytoskeleton	Metabolism.Primary metabolism.Carbohydrate metabolism.Monosaccharide metabolism.Inositol phosphate metabolism
vv34020Calcium_signaling_pathway	5	147	0.001614		VIT_01s0011g03700	Vitvi01g00301	Acyl-CoA thioesterase	E3_1_2_1	vv10620Pyruvate_metabolism	Metabolism.Primary metabolism.Carbohydrate metabolism.Monosaccharide metabolism.Pyruvate metabolism
vv34070Phosphatidylinositol_signaling_system	3	80	0.01103		VIT_13s0067g00180	Vitvi13g00010	Hydroxyacylglutathione hydrolase	E3_1_2_6	vv10620Pyruvate_metabolism	Metabolism.Primary metabolism.Carbohydrate metabolism.Monosaccharide metabolism.Pyruvate metabolism
vv34627R_proteins_from_Plant-pathogen_interaction	7	465	0.01651		VIT_19s0015g00400	Vitvi19g00669	Phosphoenolpyruvate carboxylase	E4_1_1_31	vv10620Pyruvate_metabolism vv10710Carbon_fixation vv10720Reductive_carboxylate_cycle vv34020Calcium_signaling_pathway	Metabolism.Primary metabolism.Carbohydrate metabolism.Monosaccharide metabolism.Pyruvate metabolism
vv34710Circadian_rhythm	4	75	0.0009848		VIT_01s0011g02740	Vitvi01g00214	Phosphoenolpyruvate carboxylase	E4_1_1_31	vv10620Pyruvate_metabolism vv10710Carbon_fixation vv10720Reductive_carboxylate_cycle vv34020Calcium_signaling_pathway	Metabolism.Primary metabolism.Carbohydrate metabolism.Monosaccharide metabolism.Pyruvate metabolism
vv40006Cell_wall	19	499	1.27e-10		VIT_19s0015g00420	Vitvi19g00671	Phosphoenolpyruvate carboxylase.	E4_1_1_31	vv10620Pyruvate_metabolism vv10710Carbon_fixation vv10720Reductive_carboxylate_cycle vv34020Calcium_signaling_pathway	Metabolism.Primary metabolism.Carbohydrate metabolism.Monosaccharide metabolism.Pyruvate metabolism
vv44110Cell_cycle	9	346	0.0001771		VIT_11s0052g00860	Vitvi11g01233	Haloacid dehalogenase hydrolase	E3_1_3_18	vv10630Glyoxylate_and_dicarboxylate_metabolism	Metabolism.Primary metabolism.Generation of metabolite precursors and energy.Glyoxylate and dicarboxylate metabolism
vv44140Regulation_of_autophagy	2	28	0.01192		VIT_09s0002g00810	Vitvi09g01499	S-2-hydroxy-acid oxidase, peroxisomal	E1_1_3_15	vv10630Glyoxylate_and_dicarboxylate_metabolism vv44146Peroxisome	Metabolism.Primary metabolism.Generation of metabolite precursors and energy.Glyoxylate and dicarboxylate metabolism
vv44146Peroxisome	3	92	0.01584		VIT_09s0002g00820	Vitvi09g01500	S-2-hydroxy-acid oxidase, peroxisomal	E1_1_3_15	vv10630Glyoxylate_and_dicarboxylate_metabolism vv44146Peroxisome	Metabolism.Primary metabolism.Generation of metabolite precursors and energy.Glyoxylate and dicarboxylate metabolism
vv50004Auxin_transport	2	56	0.04095		VIT_11s0052g00820	Vitvi11g01657	Ribulose bisphosphate carboxylase small chain SSU40B, chloroplast	E4_1_1_39	vv10710Carbon_fixation	Metabolism.Primary metabolism.Carbon fixation
vv50101Channels_and_pores	7	444	0.01318		VIT_11s0052g01110	Vitvi11g01258	4-coumarate-CoA ligase 1	E6_2_1_12	vv10940Phenylpropanoid_biosynthesis vv50104Group_translocators	Metabolism.Secondary metabolism.Phenylpropanoid metabolism.Phenylpropanoid biosynthesis
vv50104Group_translocators	2	40	0.02259		VIT_11s0052g01090	Vitvi11g01257	4-coumarate-CoA ligase 2	E6_2_1_12	vv10940Phenylpropanoid_biosynthesis vv50104Group_translocators	Metabolism.Secondary metabolism.Phenylpropanoid metabolism.Phenylpropanoid biosynthesis
vv50110Protein_coat	6	223	0.0018		VIT_13s0067g00600	Vitvi13g00029	Arginine-tRNA-protein transferase 1	E2_3_2_8	vv20970Aminoacyl-tRNA_biosynthesis	Metabolism.Primary metabolism.Nucleobase, nucleoside, nucleotide, nucleic acid metabolism.Nucleic acid metabolism.RNA metabolism.tRNA metabolism.tRNA processing
vv50121Porters_cat_1_to_6	5	192	0.00491		VIT_09s0002g01740	Vitvi09g00148	Casein kinase 1	K02218	vv23008Ribosome_biogenesis_in_Eukaryotes	Signaling.Signaling pathway.Protein kinase
vv50122Porters_cat_7_to_17	6	253	0.003313		VIT_09s0002g01610	Vitvi09g00135	Midasin-related	K14572	vv23008Ribosome_biogenesis_in_Eukaryotes	Cellular process.Cellular component organization and biogenesis.Ribosome organization and biogenesis
vv50123Porters_cat_18_to_29	8	217	3.98e-05		VIT_09s0002g01160	Vitvi09g00094	Transcription initiation factor TFIID subunit D7	K14535	vv23008Ribosome_biogenesis_in_Eukaryotes vv23022Basal_transcription_factors	Metabolism.Primary metabolism.Nucleobase, nucleoside, nucleotide, nucleic acid metabolism.Nucleic acid metabolism.RNA metabolism.Basal transcription factors
vv50125Porters_cat_66_to_94	9	221	6.11e-06		VIT_01s0011g03590	Vitvi01g00293	Ribosomal protein L15, chloroplast (CL15) 50S	K02876	vv23010Ribosome	Metabolism.Primary metabolism.Protein metabolism and modification.Protein synthesis.Ribosome
vv50131Primary_active_transporter_cat_A2_to_A4	4	219	0.03567		VIT_19s0015g00140	Vitvi19g00655	Ribosomal protein S10 30S	K02946	vv23010Ribosome	Metabolism.Primary metabolism.Protein metabolism and modification.Protein synthesis.Ribosome
vv50132Primary_active_transporter_cat_A5_to_A8	5	200	0.005795		VIT_13s0067g00270	Vitvi13g00017	Ribosomal protein P0 (RPP0A) acidic 60S	K02941	vv23010Ribosome	Metabolism.Primary metabolism.Protein metabolism and modification.Protein synthesis.Ribosome
vv60002Alfin-like	2	6	0.0008309		VIT_09s0002g01460	Vitvi09g00119	Ribosomal protein S3 (RPS3A) 40S	K02985	vv23010Ribosome	Metabolism.Primary metabolism.Protein metabolism and modification.Protein synthesis.Ribosome
vv60003AP2_EREBP	6	152	0.0002605		VIT_09s0002g01620	Vitvi09g00136	Ribosomal protein L9 (RPL90A/C) 60S	K02940	vv23010Ribosome	Metabolism.Primary metabolism.Protein metabolism and modification.Protein synthesis.Ribosome
vv60007AS2	3	49	0.003007		VIT_09s0002g01660	Vitvi09g00141	Ribosomal protein L34	K02914	vv23010Ribosome	Metabolism.Primary metabolism.Protein metabolism and modification.Protein synthesis.Ribosome
vv60013BHSH	1	0	0.005517		VIT_01s0011g03300	Vitvi01g00268	Plastid-specific 30S ribosomal protein 3	K02982	vv23010Ribosome	Metabolism.Primary metabolism.Protein metabolism and modification.Protein synthesis.Ribosome
vv60017C2H2	4	134	0.007364		VIT_09s0002g00610	Vitvi09g00043	Ribosomal protein SA (RPSaB) 40S	K02998	vv23010Ribosome	Metabolism.Primary metabolism.Protein metabolism and modification.Protein synthesis.Ribosome
vv60021CCAAT	4	31	4.15e-05		VIT_09s0002g00390	Vitvi09g00027	Translation initiation factor eIF-2B alpha subunit	K03239	vv23013RNA_transport	Metabolism.Primary metabolism.Protein metabolism and modification.Protein synthesis.Translation.Translational initiation
vv60029G2-like	2	41	0.02361		VIT_13s0067g00670	Vitvi13g00034	Nuclear pore complex protein Nup88	K14318	vv23013RNA_transport	Transport overview.Macromolecule transport.RNA transport
vv60035HMG	2	16	0.004378		VIT_09s0002g01760	Vitvi09g00149	EIF-4A3	K13025	vv23013RNA_transport vv23015mRNA_surveillance_pathway Vv23040Spliceosome	Metabolism.Primary metabolism.Nucleobase, nucleoside, nucleotide, nucleic acid metabolism.Nucleic acid metabolism.RNA metabolism.RNA processing.mRNA processing.mRNA splicing
vv60044MYB	9	170	7.81e-07		VIT_19s0015g01220	Vitvi19g00749	THO complex subunit 3	K12880	vv23013RNA_transport vv23040Spliceosome	Metabolism.Primary metabolism.Nucleobase, nucleoside, nucleotide, nucleic acid metabolism.Nucleic acid metabolism.RNA metabolism.RNA processing.mRNA processing.mRNA splicing
vv60056SET_PCG	2	62	0.04889		VIT_19s0015g00810	Vitvi19g00709	SEC13	K14004	vv23013RNA_transport vv24141Protein_processing_in_endoplasmic_reticulum vv50110Protein_coat	Transport overview.Macromolecule transport.Protein transport.Protein coat
vv60078Other_zf-C3HC4	5	272	0.01928		VIT_09s0002g01120	Vitvi09g00089	Exportin PAUSED	K14288	vv23013RNA_transport vv50112Nuclear_pore_complex	Transport overview.Nucleocytoplasmic transport.Nuclear pore complex
					VIT_01s0011g03280	Vitvi01g00265	Protein phosphatase 2 regulatory subunit A	K03456	vv23015mRNA_surveillance_pathway vv34020Calcium_signaling_pathway	Signaling.Signaling pathway.Calcium sensors and Signaling
					VIT_19s0015g00640	Vitvi19g00692	ABA hypersensitive germination (AHG)2	AHG2	vv23018RNA_degradation vv30001ABA_signaling vv30011Jasmonate_signaling	Metabolism.Primary metabolism.Nucleobase, nucleoside, nucleotide, nucleic acid metabolism.Nucleic acid metabolism.RNA metabolism.RNA catabolism
					VIT_19s0015g00980	Vitvi19g00727	Protein CWC15	K12863	vv23040Spliceosome	Metabolism.Primary metabolism.Nucleobase, nucleoside, nucleotide, nucleic acid metabolism.Nucleic acid metabolism.RNA metabolism.RNA processing.mRNA processing.mRNA splicing
					VIT_11s0052g00810	Vitvi11g01656	U4/U6.U5 tri-snRNP-associated protein 3	K12846	vv23040Spliceosome	Metabolism.Primary metabolism.Nucleobase, nucleoside, nucleotide, nucleic acid metabolism.Nucleic acid metabolism.RNA metabolism.RNA processing.mRNA processing.mRNA splicing
					VIT_09s0002g00980	Vitvi09g00073	Proteasome 20S alpha subunit A1	K02730a	vv23050Proteasome	Metabolism.Primary metabolism.Protein metabolism and modification.Proteolysis.cytoplasmic and nuclear protein degradation.Ubiquitin-mediated proteolysis.Proteasome
					VIT_19s0015g01270	Vitvi19g00757	Proteasome activator subunit 4	K06699	vv23050Proteasome	Metabolism.Primary metabolism.Protein metabolism and modification.Proteolysis.cytoplasmic and nuclear protein degradation.Ubiquitin-mediated proteolysis.Proteasome
					VIT_09s0002g00350	Vitvi09g00020	Proteasome 20S alpha subunit E2 (PAE2)	K02729a	vv23050Proteasome	Metabolism.Primary metabolism.Protein metabolism and modification.Proteolysis.cytoplasmic and nuclear protein degradation.Ubiquitin-mediated proteolysis.Proteasome
					VIT_01s0011g02830	Vitvi01g00221	Signal peptidase I	K03100	vv23060Protein_export vv50132Primary_active_transporter_cat_A5_to_A8	Metabolism.Primary metabolism.Protein metabolism and modification.Protein folding.Protein export
					VIT_09s0002g01050	Vitvi09g00082	Ring-box protein RBX	K03868	vv23420Nucleotide_excision_repair vv24120Ubiquitin_mediated_proteolysis vv24141Protein_processing_in_endoplasmic_reticulum vv30003Auxin_signaling	Metabolism.Primary metabolism.Nucleobase, nucleoside, nucleotide, nucleic acid metabolism.Nucleic acid metabolism.DNA metabolism.DNA recombination and repair.repair.Nucleotide excision repair
					VIT_01s0011g03410	Vitvi01g00278	DNA repair protein RAD23	K10839	vv23420Nucleotide_excision_repair vv24141Protein_processing_in_endoplasmic_reticulum	Metabolism.Primary metabolism.Nucleobase, nucleoside, nucleotide, nucleic acid metabolism.Nucleic acid metabolism.DNA metabolism.DNA recombination and repair.repair.Nucleotide excision repair
					VIT_09s0002g00740	Vitvi09g00052	COP1-interacting protein	CIPREL	vv24120Ubiquitin_mediated_proteolysis	Metabolism.Primary metabolism.Protein metabolism and modification.Proteolysis.cytoplasmic and nuclear protein degradation.Ubiquitin-mediated proteolysis
					VIT_19s0015g00670	Vitvi19g00694	E3 ubiquitin-protein ligase HUWE1	K10592	vv24120Ubiquitin_mediated_proteolysis	Metabolism.Primary metabolism.Protein metabolism and modification.Proteolysis.cytoplasmic and nuclear protein degradation.Ubiquitin-mediated proteolysis
					VIT_13s0067g00080	Vitvi13g01878	COP1-interacting protein 7	CIP7	vv24120Ubiquitin_mediated_proteolysis	Metabolism.Primary metabolism.Protein metabolism and modification.Proteolysis.cytoplasmic and nuclear protein degradation.Ubiquitin-mediated proteolysis
					VIT_19s0015g00660	Vitvi19g02068	E3 ubiquitin-protein ligase HUWE1	K10592	vv24120Ubiquitin_mediated_proteolysis	Metabolism.Primary metabolism.Protein metabolism and modification.Proteolysis.cytoplasmic and nuclear protein degradation.Ubiquitin-mediated proteolysis
					VIT_09s0002g00280	Vitvi09g00014	Ubiquitin-conjugating enzyme E2 J2	K04554	vv24120Ubiquitin_mediated_proteolysis vv24141Protein_processing_in_endoplasmic_reticulum	Metabolism.Primary metabolism.Protein metabolism and modification.Proteolysis.cytoplasmic and nuclear protein degradation.Ubiquitin-mediated proteolysis
					VIT_19s0015g01190	Vitvi19g00744	Ubiquitin-conjugating enzyme E2 D/E	K06689	vv24120Ubiquitin_mediated_proteolysis vv24141Protein_processing_in_endoplasmic_reticulum	Metabolism.Primary metabolism.Protein metabolism and modification.Proteolysis.cytoplasmic and nuclear protein degradation.Ubiquitin-mediated proteolysis
					VIT_13s0067g01210	Vitvi13g00069	Anaphase-promoting complex component APC1	K03348	vv24120Ubiquitin_mediated_proteolysis vv44110Cell_cycle	Metabolism.Primary metabolism.Protein metabolism and modification.Proteolysis.cytoplasmic and nuclear protein degradation.Ubiquitin-mediated proteolysis
					VIT_13s0067g00280	Vitvi13g00018	Syntaxin 5	K08490	vv24130SNARE_interactions_in_vesicular_transport vv50101Channels_and_pores	Cellular process.Cellular transport.Protein trafficking.Vesicle-mediated trafficking.SNARE interactions in vesicular transport
					VIT_19s0015g01090	Vitvi19g02080	Heat shock protein 81-2 (HSP81-2)	K04079	vv24141Protein_processing_in_endoplasmic_reticulum vv34626Plant-pathogen_interaction	Metabolism.Primary metabolism.Protein metabolism and modification.Protein folding.Chaperone-mediated protein folding.HSP-mediated protein folding
					VIT_13s0067g01400	Vitvi13g00080	ABI4 (ABA insensitive 4)	ABI4	vv30001ABA_signaling vv60003AP2_EREBP	Signaling.Hormone Signaling.ABA Signaling.ABA-mediated Signaling pathway
					VIT_19s0015g01020	Vitvi19g02076	ABA-responsive element-binding protein ABF2	ABF2	vv30001ABA_signaling vv60012BZIP	Signaling.Hormone Signaling.ABA Signaling.ABA-mediated Signaling pathway
					VIT_01s0011g02870	Vitvi01g00225	Related to Ubiquitin 1 (RUB1)	RUB1	vv30003Auxin_signaling	Signaling.Hormone Signaling.Auxin Signaling.Auxin-mediated Signaling pathway
					VIT_09s0002g00680	Vitvi09g00047	Auxin-induced protein	AUXREG	vv30003Auxin_signaling	Signaling.Hormone Signaling.Auxin Signaling.Auxin-mediated Signaling pathway
					VIT_09s0002g00700	Vitvi09g00050	Dormancy/auxin associated protein	DRM3	vv30003Auxin_signaling	Signaling.Hormone Signaling.Auxin Signaling.Auxin-mediated Signaling pathway
					VIT_09s0002g01340	Vitvi09g01515	Auxin-binding protein ABP19	ABP19	vv30003Auxin_signaling	Signaling.Hormone Signaling.Auxin Signaling.Auxin-mediated Signaling pathway
					VIT_09s0002g00670	Vitvi09g01495	Auxin responsive SAUR protein	SAUR	vv30003Auxin_signaling	Signaling.Hormone Signaling.Auxin Signaling.Auxin-mediated Signaling pathway
					VIT_09s0002g01330	Vitvi09g01514	Auxin-binding protein ABP19	ABP19	vv30003Auxin_signaling	Signaling.Hormone Signaling.Auxin Signaling.Auxin-mediated Signaling pathway
					VIT_09s0002g00650	Vitvi09g00046	Auxin-induced protein	AUXREG	vv30003Auxin_signaling	Signaling.Hormone Signaling.Auxin Signaling.Auxin-mediated Signaling pathway
					VIT_11s0052g00870	Vitvi11g01235	IAA33	IAA33	vv30003Auxin_signaling vv60008AUXIAA	Signaling.Hormone Signaling.Auxin Signaling.Auxin-mediated Signaling pathway
					VIT_01s0011g03690	Vitvi01g01943	ER6 protein universal stress protein (USP) family	USPER6	vv30008Ethylene_signaling	Signaling.Hormone Signaling.Ethylene Signaling.Ethylene-mediated Signaling pathway
					VIT_01s0011g02790	Vitvi01g01924	IDA (inflorescence deficient in abscission)	IDA	vv30008Ethylene_signaling	Signaling.Hormone Signaling.Ethylene Signaling.Ethylene-mediated Signaling pathway
					VIT_01s0011g03680	Vitvi01g01942	ER6 protein universal stress protein (USP) family	USPER6	vv30008Ethylene_signaling	Signaling.Hormone Signaling.Ethylene Signaling.Ethylene-mediated Signaling pathway
					VIT_11s0052g00840	Vitvi11g01231	AP2-like AIL5 (AINTEGUMENTA-like 5)	AIL5	vv30008Ethylene_signaling vv60003AP2_EREBP	Signaling.Hormone Signaling.Ethylene Signaling.Ethylene-mediated Signaling pathway
					VIT_09s0002g00470	Vitvi09g00031	Ethylene response factor	RAP2_12	vv30008Ethylene_signaling vv60003AP2_EREBP	Signaling.Hormone Signaling.Ethylene Signaling.Ethylene-mediated Signaling pathway
					VIT_01s0011g03470	Vitvi01g01827	Ethylene-responsive transcription factor ERF118	ERF118	vv30008Ethylene_signaling vv60003AP2_EREBP	Signaling.Hormone Signaling.Ethylene Signaling.Ethylene-mediated Signaling pathway
					VIT_09s0002g01370	Vitvi09g00108	AP2 AINTEGUMENTA	AINTEGUMENTA_1	vv30008Ethylene_signaling vv60003AP2_EREBP	Signaling.Hormone Signaling.Ethylene Signaling.Ethylene-mediated Signaling pathway
					VIT_01s0011g03070	Vitvi01g00244	AP2 domain-containing protein RAP2.8	RAP2_8	vv30008Ethylene_signaling vv60003AP2_EREBP	Signaling.Hormone Signaling.Ethylene Signaling.Ethylene-mediated Signaling pathway
					VIT_11s0052g00830	Vitvi11g01230	Vernalization insensitive 3	VIN3	vv30009Flower_development	Development.Reproductive development.Flower development
					VIT_01s0011g03140	Vitvi01g00252	PFT1 (phytochrome and flowering time 1) MED25	PFT1	vv30009Flower_development	Development.Reproductive development.Flower development
					VIT_01s0011g03520	Vitvi01g00288	Constans-like 16	COL16_1	vv30009Flower_development vv34710Circadian_rhythm vv60014C2C2-CO	Development.Reproductive development.Flower development
					VIT_19s0015g01170	Vitvi19g00741	MYB divaricata	DIVARICATA_5	vv30009Flower_development vv60044MYB	Development.Reproductive development.Flower development
					VIT_01s0011g02920	Vitvi01g00228	TCP family transcription factor DICHOTOMA	DICHOTOMA	vv30009Flower_development vv60061TCP	Development.Reproductive development.Flower development
					VIT_01s0011g03230	Vitvi01g00260	Basic/Leu zipper protein HBP-1b	AHBP1B_1	vv30011Jasmonate_signaling vv60012BZIP	Signaling.Hormone Signaling.Jasmonate salicylate signaling.Jasmonate Signaling.Jasmonate-mediated Signaling pathway
					VIT_09s0002g00890	Vitvi09g00064	Jasmonate ZIM-domain protein 1	JAZ1_2	vv30011Jasmonate_signaling vv60069ZIM	Signaling.Hormone Signaling.Jasmonate salicylate signaling.Jasmonate Signaling.Jasmonate-mediated Signaling pathway
					VIT_11s0052g00320	Vitvi11g01176	Ca2+-ATPase 10 ACA10, plasma membrane	K01537	vv34020Calcium_signaling_pathway vv50131Primary_active_transporter_cat_A2_to_A4	Signaling.Signaling pathway.Calcium sensors and Signaling
					VIT_13s0067g00760	Vitvi13g01889	R protein PRF disease resistance protein	K13453	vv34627R_proteins_from_Plant-pathogen_interaction	Response to stimulus.Stress response.Biotic stress response.Plant-pathogen interaction.R proteins from Plant-pathogen interaction
					VIT_13s0067g00830	Vitvi13g00043	R protein PRF disease resistance protein	K13453	vv34627R_proteins_from_Plant-pathogen_interaction	Response to stimulus.Stress response.Biotic stress response.Plant-pathogen interaction.R proteins from Plant-pathogen interaction
					VIT_13s0067g00810	Vitvi13g00042	R protein PRF disease resistance protein	K13453	vv34627R_proteins_from_Plant-pathogen_interaction	Response to stimulus.Stress response.Biotic stress response.Plant-pathogen interaction.R proteins from Plant-pathogen interaction
					VIT_13s0067g00740	Vitvi13g01887	R protein PRF disease resistance protein	K13453	vv34627R_proteins_from_Plant-pathogen_interaction	Response to stimulus.Stress response.Biotic stress response.Plant-pathogen interaction.R proteins from Plant-pathogen interaction
					VIT_13s0067g00790	Vitvi13g01890	R protein PRF disease resistance protein	K13453	vv34627R_proteins_from_Plant-pathogen_interaction	Response to stimulus.Stress response.Biotic stress response.Plant-pathogen interaction.R proteins from Plant-pathogen interaction
					VIT_13s0067g00780	Vitvi13g00041	R protein PRF disease resistance protein	K13453	vv34627R_proteins_from_Plant-pathogen_interaction	Response to stimulus.Stress response.Biotic stress response.Plant-pathogen interaction.R proteins from Plant-pathogen interaction
					VIT_13s0067g00750	Vitvi13g01888	R protein PRF disease resistance protein	K13453	vv34627R_proteins_from_Plant-pathogen_interaction	Response to stimulus.Stress response.Biotic stress response.Plant-pathogen interaction.R proteins from Plant-pathogen interaction
					VIT_09s0002g01440	Vitvi09g00117	Early flowering 4	ELF4	vv34710Circadian_rhythm	Signaling.Signaling pathway.Circadian clock Signaling
					VIT_13s0067g00860	Vitvi13g01892	Early flowering 4	ELF4	vv34710Circadian_rhythm	Signaling.Signaling pathway.Circadian clock Signaling
					VIT_11s0052g01230	Vitvi11g01266	Xyloglucan endotransglucosylase/hydrolase 23	E2_4_1_207	vv40006Cell_wall	Cellular process.Cellular component organization and biogenesis.Cell wall organization and biogenesis.Cell wall metabolism.Cell wall modification.Xyloglucan modification
					VIT_11s0052g01210	Vitvi11g01264	Xyloglucan endotransglycosylase 6	E2_4_1_207	vv40006Cell_wall	Cellular process.Cellular component organization and biogenesis.Cell wall organization and biogenesis.Cell wall metabolism.Cell wall modification.Xyloglucan modification
					VIT_11s0052g01220	Vitvi11g01265	Xyloglucan endotransglycosylase 6	E2_4_1_207	vv40006Cell_wall	Cellular process.Cellular component organization and biogenesis.Cell wall organization and biogenesis.Cell wall metabolism.Cell wall modification.Xyloglucan modification
					VIT_19s0015g00530	Vitvi19g00682	fasciclin arabinogalactan-protein (FLA1)	FLA1	vv40006Cell_wall	Cellular process.Cellular component organization and biogenesis.Cell wall organization and biogenesis.Cell wall structural protein
					VIT_11s0052g01250	Vitvi11g01268	Xyloglucan endotransglucosylase/hydrolase 23	E2_4_1_207	vv40006Cell_wall	Cellular process.Cellular component organization and biogenesis.Cell wall organization and biogenesis.Cell wall metabolism.Cell wall modification.Xyloglucan modification
					VIT_13s0067g01200	Vitvi13g00068	Cellulase	E3_2_1_4	vv40006Cell_wall	Cellular process.Cellular component organization and biogenesis.Cell wall organization and biogenesis.Cell wall metabolism.Cell wall catabolism.Cellulose catabolism
					VIT_19s0015g00150	Vitvi19g00656	Pectinesterase QRT1 (QUARTET 1);	E3_1_1_11	vv40006Cell_wall	Cellular process.Cellular component organization and biogenesis.Cell wall organization and biogenesis.Cell wall metabolism.Cell wall modification.Pectin modification
					VIT_09s0002g00330	Vitvi09g00018	Pectinesterase PME1	E3_1_1_11	vv40006Cell_wall	Cellular process.Cellular component organization and biogenesis.Cell wall organization and biogenesis.Cell wall metabolism.Cell wall modification.Pectin modification
					VIT_09s0002g00320	Vitvi09g00017	Pectinesterase PME3	E3_1_1_11	vv40006Cell_wall	Cellular process.Cellular component organization and biogenesis.Cell wall organization and biogenesis.Cell wall metabolism.Cell wall modification.Pectin modification
					VIT_19s0015g00510	Vitvi19g00680	Pectate lyase 2	E4_2_2_2	vv40006Cell_wall	Cellular process.Cellular component organization and biogenesis.Cell wall organization and biogenesis.Cell wall metabolism.Cell wall catabolism.Pectin catabolism
					VIT_11s0052g01260	Vitvi11g01676	Xyloglucan endotransglucosylase/hydrolase 23	E2_4_1_207	vv40006Cell_wall	Cellular process.Cellular component organization and biogenesis.Cell wall organization and biogenesis.Cell wall metabolism.Cell wall modification.Xyloglucan modification
					VIT_11s0052g01190	Vitvi11g01263	Xyloglucan endotransglucosylase-hydrolase XTH3	E2_4_1_207	vv40006Cell_wall	Cellular process.Cellular component organization and biogenesis.Cell wall organization and biogenesis.Cell wall metabolism.Cell wall modification.Xyloglucan modification
					VIT_11s0052g01180	Vitvi11g01674	Xyloglucan endotransglucosylase/hydrolase 23	E2_4_1_207	vv40006Cell_wall	Cellular process.Cellular component organization and biogenesis.Cell wall organization and biogenesis.Cell wall metabolism.Cell wall modification.Xyloglucan modification
					VIT_19s0015g00930	Vitvi19g00723	Hydroxyproline-rich glycoprotein	HRGP	vv40006Cell_wall	Cellular process.Cellular component organization and biogenesis.Cell wall organization and biogenesis.Cell wall structural protein
					VIT_11s0052g01170	Vitvi11g01672	Xyloglucan endotransglycosylase 6	E2_4_1_207	vv40006Cell_wall	Cellular process.Cellular component organization and biogenesis.Cell wall organization and biogenesis.Cell wall metabolism.Cell wall modification.Xyloglucan modification
					VIT_19s0015g00730	Vitvi19g00700	Cellulose synthase CSLE1	E2_4_1_12_CSLE1	vv40006Cell_wall	Cellular process.Cellular component organization and biogenesis.Cell wall organization and biogenesis.Cell wall metabolism.Cell wall biosynthesis.Cellulose biosynthesis
					VIT_19s0015g00710	Vitvi19g00697	Cellulose synthase CSLE1	E2_4_1_12_CSLE1	vv40006Cell_wall	Cellular process.Cellular component organization and biogenesis.Cell wall organization and biogenesis.Cell wall metabolism.Cell wall biosynthesis.Cellulose biosynthesis
					VIT_11s0052g01200	Vitvi11g01675	Xyloglucan endotransglucosylase/hydrolase 23	E2_4_1_207	vv40006Cell_wall	Cellular process.Cellular component organization and biogenesis.Cell wall organization and biogenesis.Cell wall metabolism.Cell wall modification.Xyloglucan modification
					VIT_13s0067g01190	Vitvi13g00067	Cellulase	E3_2_1_4	vv40006Cell_wall	Cellular process.Cellular component organization and biogenesis.Cell wall organization and biogenesis.Cell wall metabolism.Cell wall catabolism.Cellulose catabolism
					VIT_13s0067g01530	Vitvi13g00090	BUB family protein kinase	K02178	vv44110Cell_cycle	Cellular process.Cell growth and death
					VIT_13s0067g01660	Vitvi13g00098	Sister chromatid cohesion 1 protein 1 DIF1/SYN1	SYN1	vv44110Cell_cycle	Cellular process.Cell growth and death.Cell division.Meiosis
					VIT_19s0015g00280	Vitvi19g00662	DNA topoisomerase VIA (SPO11-1)	K10878	vv44110Cell_cycle	Cellular process.Cell growth and death
					VIT_13s0067g01420	Vitvi13g00082	Cyclin 1b (CYC1b)	CYCB1_2	vv44110Cell_cycle	Cellular process.Cell growth and death
					VIT_09s0002g01410	Vitvi09g00113	TT2 (transparent testa 2)	TT2_2	vv44110Cell_cycle vv60044MYB	Cellular process.Cell growth and death
					VIT_01s0011g02680	Vitvi01g01921	Myb-related protein 3R-1 (Plant c-MYB-like protein 1) MYB3R1	MYB3R1_5	vv44110Cell_cycle vv60044MYB	Cellular process.Cell growth and death
					VIT_09s0002g01380	Vitvi09g00110	ATMYB66/WER/WER1 (WEREWOLF 1)	WEREWOLF_5	vv44110Cell_cycle vv60044MYB	Cellular process.Cell growth and death
					VIT_11s0052g00930	Vitvi11g01240	Transcription factor, E2F and DP-related E2FR1	E2FREL	vv44110Cell_cycle vv60056SET_PCG	Cellular process.Cell growth and death
					VIT_09s0002g01390	Vitvi09g00111	Autophagy 12a (APG12a)	K08336	vv44140Regulation_of_autophagy	Metabolism.Cellular metabolism.Cellular catabolism.Autophagy
					VIT_13s0067g00170	Vitvi13g00009	Autophagy 18 ATG18d	ATG18	vv44140Regulation_of_autophagy	Metabolism.Cellular metabolism.Cellular catabolism.Autophagy
					VIT_01s0011g03920	Vitvi01g00326	Carrier protein, Mitochondrial	K03454	vv44146Peroxisome vv50123Porters_cat_18_to_29	Cellular process.Cellular component organization and biogenesis.Organelle organization and biogenesis.Peroxisome organization and biogenesis
					VIT_13s0067g00330	Vitvi13g00019	AUX1 auxin influx carrier protein	AUX1	vv50004Auxin_transport vv50123Porters_cat_18_to_29	Signaling.Hormone Signaling.Auxin Signaling.Auxin transport
					VIT_11s0052g00440	Vitvi11g01186	PIN1 auxin transport protein	PIN1	vv50004Auxin_transport vv50125Porters_cat_66_to_94	Signaling.Hormone Signaling.Auxin Signaling.Auxin transport
					VIT_11s0052g00990	Vitvi11g01660	Glutamate receptor 2.8	GLR2_8	vv50101Channels_and_pores	Transport overview.Channels and pores.a-Type channels.Glutamate-gated Ion Channel of Neurotransmitter Receptors
					VIT_13s0067g00220	Vitvi13g00012	Aquaporin TMP-C	TMPC	vv50101Channels_and_pores	Transport overview.Channels and pores.a-Type channels.Major Intrinsic Protein
					VIT_11s0052g01020	Vitvi11g01251	Glutamate receptor protein	GLR2_2	vv50101Channels_and_pores	Transport overview.Channels and pores.a-Type channels.Glutamate-gated Ion Channel of Neurotransmitter Receptors
					VIT_11s0052g01030	Vitvi11g01662	Porin	K07267	vv50101Channels_and_pores	Transport overview.Channels and pores.ß-Barrel porins.Mitochondrial and Plastid Porin
					VIT_19s0015g00310	Vitvi19g02060	KCO1 (two pore K channel)	K05389_KCO1	vv50101Channels_and_pores	Transport overview.Channels and pores.a-Type channels.The Voltage-gated Ion Channel.outward rectifying K+ channel
					VIT_19s0015g00320	Vitvi19g00664	KCO1 (two pore K channel)	K05389_KCO1	vv50101Channels_and_pores	Transport overview.Channels and pores.a-Type channels.The Voltage-gated Ion Channel.outward rectifying K+ channel
					VIT_19s0015g00700	Vitvi19g00696	Emp24/gp25L/p24	EMP24	vv50110Protein_coat	Transport overview.Macromolecule transport.Protein transport.Protein coat
					VIT_13s0067g01290	Vitvi13g00072	Clathrin heavy chain	K04646	vv50110Protein_coat	Transport overview.Macromolecule transport.Protein transport.Protein coat
					VIT_09s0002g01710	Vitvi09g00146	Zeta-cop, subunit of COP-I complex	COPZ1	vv50110Protein_coat	Transport overview.Macromolecule transport.Protein transport.Protein coat
					VIT_11s0052g00980	Vitvi11g01244	Yip1 domain , member 6	YIP1	vv50110Protein_coat	Transport overview.Macromolecule transport.Protein transport.Protein coat
					VIT_13s0067g00550	Vitvi13g00027	Clathrin, light polypeptide B	K04645	vv50110Protein_coat	Transport overview.Macromolecule transport.Protein transport.Protein coat
					VIT_19s0015g00230	Vitvi19g02056	Zinc transporter ZIP11	ZIP11	vv50121Porters_cat_1_to_6	Transport overview.Electrochemical Potential-driven Transporters.Porters.Zinc (Zn2+)-Iron (Fe2+) Permease
					VIT_19s0015g00190	Vitvi19g02052	Zinc transporter ZIP11	ZIP11	vv50121Porters_cat_1_to_6	Transport overview.Electrochemical Potential-driven Transporters.Porters.Zinc (Zn2+)-Iron (Fe2+) Permease
					VIT_01s0011g02880	Vitvi01g00226	Cationic amino acid transporter 8	CAT8	vv50121Porters_cat_1_to_6	Transport overview.Electrochemical Potential-driven Transporters.Porters.Amino Acid-Polyamine-Organocation.Cationic Amino Acid Transporter
					VIT_13s0067g01370	Vitvi13g01860	Zinc transporter ZIP6	ZIP6	vv50121Porters_cat_1_to_6	Transport overview.Electrochemical Potential-driven Transporters.Porters.Zinc (Zn2+)-Iron (Fe2+) Permease
					VIT_19s0015g00210	Vitvi19g02054	Zinc transporter ZIP11	ZIP11	vv50121Porters_cat_1_to_6	Transport overview.Electrochemical Potential-driven Transporters.Porters.Zinc (Zn2+)-Iron (Fe2+) Permease
					VIT_01s0011g03400	Vitvi01g00277	Proton-dependent oligopeptide transport (POT) family protein	POT	vv50122Porters_cat_7_to_17	Transport overview.Electrochemical Potential-driven Transporters.Porters.Proton-dependent Oligopeptide Transporter
					VIT_19s0015g00940	Vitvi19g00724	Glucose-6-phosphate/phosphate-tranlocator	GPTREL	vv50122Porters_cat_7_to_17	Transport overview.Electrochemical Potential-driven Transporters.Porters.Drug/Metabolite Transporter.Triose-phosphate Transporter
					VIT_11s0052g00430	Vitvi11g01185	Glucose-6-phosphate/phosphate-tranlocator	GPTREL	vv50122Porters_cat_7_to_17	Transport overview.Electrochemical Potential-driven Transporters.Porters.Drug/Metabolite Transporter.Triose-phosphate Transporter
					VIT_19s0015g01160	Vitvi19g00740	SEC14 cytosolic factor	SEC14	vv50122Porters_cat_7_to_17	Transport overview.Electrochemical Potential-driven Transporters.Porters.Drug/Metabolite Transporter.Triose-phosphate Transporter
					VIT_19s0015g00760	Vitvi19g00706	SEC14 cytosolic factor	SEC14	vv50122Porters_cat_7_to_17	Transport overview.Electrochemical Potential-driven Transporters.Porters.Drug/Metabolite Transporter.Triose-phosphate Transporter
					VIT_11s0052g00570	Vitvi11g01201	Nodulin MtN21	MTN21	vv50122Porters_cat_7_to_17	Transport overview.Electrochemical Potential-driven Transporters.Porters.Drug/Metabolite Transporter.Plant Drug/Metabolite Exporter
					VIT_11s0052g00460	Vitvi11g01644	Cation exchanger (CAX10)	K07300_CAX10	vv50123Porters_cat_18_to_29	Transport overview.Electrochemical Potential-driven Transporters.Porters.Ca2+:Cation Antiporter
					VIT_01s0011g03180	Vitvi01g00253	Lysine and histidine specific transporter	LHTREL	vv50123Porters_cat_18_to_29	Transport overview.Electrochemical Potential-driven Transporters.Porters.Amino Acid/Auxin Permease
					VIT_19s0015g01300	Vitvi19g00760	Amino acid permease 7	AAP7	vv50123Porters_cat_18_to_29	Transport overview.Electrochemical Potential-driven Transporters.Porters.Amino Acid/Auxin Permease
					VIT_09s0002g01020	Vitvi09g00079	Cation exchanger (CAX9)	K07300_CAX9	vv50123Porters_cat_18_to_29	Transport overview.Electrochemical Potential-driven Transporters.Porters.Ca2+:Cation Antiporter
					VIT_19s0015g01290	Vitvi19g00759	Amino acid permease 7	AAP7	vv50123Porters_cat_18_to_29	Transport overview.Electrochemical Potential-driven Transporters.Porters.Amino Acid/Auxin Permease
					VIT_19s0015g01310	Vitvi19g00761	Amino acid permease 7	AAP7	vv50123Porters_cat_18_to_29	Transport overview.Electrochemical Potential-driven Transporters.Porters.Amino Acid/Auxin Permease
					VIT_01s0011g03290	Vitvi01g00266	Aluminum-activated malate transporter 9	ALMT9	vv50125Porters_cat_66_to_94	Transport overview.Electrochemical Potential-driven Transporters.Porters.Aromatic Acid Exporter
					VIT_19s0015g00850	Vitvi19g00712	Oligopeptide transporter OPT1	OPT1	vv50125Porters_cat_66_to_94	Transport overview.Electrochemical Potential-driven Transporters.Porters.Oligopeptide Transporter
					VIT_19s0015g00890	Vitvi19g00719	Oligopeptide transporter OPT5	OPT5	vv50125Porters_cat_66_to_94	Transport overview.Electrochemical Potential-driven Transporters.Porters.Oligopeptide Transporter
					VIT_19s0015g00860	Vitvi19g00713	Oligopeptide transporter 1	OPT1	vv50125Porters_cat_66_to_94	Transport overview.Electrochemical Potential-driven Transporters.Porters.Oligopeptide Transporter
					VIT_01s0011g03220	Vitvi01g00259	Choline transporter	CHOLINETR	vv50125Porters_cat_66_to_94	Transport overview.Electrochemical Potential-driven Transporters.Porters.Choline Transporter Like
					VIT_01s0011g03020	Vitvi01g00239	HAK5 (High affinity K+ transporter 5)	HAK5	vv50125Porters_cat_66_to_94	Transport overview.Electrochemical Potential-driven Transporters.Porters.K+ uptake porter (aka permease)
					VIT_19s0015g00870	Vitvi19g00717	Oligopeptide transporter 1	OPT1	vv50125Porters_cat_66_to_94	Transport overview.Electrochemical Potential-driven Transporters.Porters.Oligopeptide Transporter
					VIT_19s0015g00880	Vitvi19g02073	Oligopeptide transporter 1	OPT1	vv50125Porters_cat_66_to_94	Transport overview.Electrochemical Potential-driven Transporters.Porters.Oligopeptide Transporter
					VIT_09s0002g01730	Vitvi09g00147	Phospholipid-transporting ATPase	K01530	vv50131Primary_active_transporter_cat_A2_to_A4	Transport overview.Primary Active Transporters.P-P-bond hydrolysis-driven transporters.P-type ATPase (P-ATPase).phospholipid transporting
					VIT_09s0002g00690	Vitvi09g00049	DnaJ homolog, subfamily B, member 6	K09512	vv50132Primary_active_transporter_cat_A5_to_A8	Transport overview.Primary Active Transporters.P-P-bond hydrolysis-driven transporters.General Secretory Pathway (Sec)
					VIT_13s0067g00940	Vitvi13g00051	NLI interacting factor (NIF)	NIF	vv50132Primary_active_transporter_cat_A5_to_A8	Transport overview.Primary Active Transporters.P-P-bond hydrolysis-driven transporters.Mitochondrial Protein Translocase
					VIT_19s0015g00260	Vitvi19g00660	Import inner membrane translocase subunit TIM50	TIM50	vv50132Primary_active_transporter_cat_A5_to_A8	Transport overview.Primary Active Transporters.P-P-bond hydrolysis-driven transporters.Mitochondrial Protein Translocase
					VIT_01s0011g03790	Vitvi01g00310	ARG1 (Altered response to gravity 1)	ARG1	vv50132Primary_active_transporter_cat_A5_to_A8	Transport overview.Primary Active Transporters.P-P-bond hydrolysis-driven transporters.General Secretory Pathway (Sec)
					VIT_09s0002g01600	Vitvi09g01518	PHD finger protein alfin	ALFINDOM8	vv60002Alfin-like	Regulation overview.Regulation of gene expression.Regulation of transcription.Transcription factor.Alfin-like family transcription factor
					VIT_13s0067g01000	Vitvi13g00054	PHD finger protein alfin	ALFINDOM1	vv60002Alfin-like	Regulation overview.Regulation of gene expression.Regulation of transcription.Transcription factor.Alfin-like family transcription factor
					VIT_01s0011g03530	Vitvi01g00290	Lateral organ boundaries protein 41	LBD41_4	vv60007AS2	Regulation overview.Regulation of gene expression.Regulation of transcription.Transcription factor.AS2 family transcription factor
					VIT_13s0067g01450	Vitvi13g00085	Lateral organ boundaries domain 21	LBD21	vv60007AS2	Regulation overview.Regulation of gene expression.Regulation of transcription.Transcription factor.AS2 family transcription factor
					VIT_01s0011g03540	Vitvi01g00291	Lateral organ boundaries protein 41	LBD41_3	vv60007AS2	Regulation overview.Regulation of gene expression.Regulation of transcription.Transcription factor.AS2 family transcription factor
					VIT_13s0067g00140	Vitvi13g00005	Proline-rich family protein	BHSH1	vv60013BHSH	Regulation overview.Regulation of gene expression.Regulation of transcription.Transcription factor.BHSH family transcription factor
					VIT_01s0011g03780	Vitvi01g00309	Zinc finger protein 6	ZFP6_2	vv60017C2H2	Regulation overview.Regulation of gene expression.Regulation of transcription.Transcription factor.C2H2 family transcription factor
					VIT_01s0011g03600	Vitvi01g01939	JAGGED	JAGGED	vv60017C2H2	Regulation overview.Regulation of gene expression.Regulation of transcription.Transcription factor.C2H2 family transcription factor
					VIT_11s0052g01120	Vitvi11g01259	Zinc finger protein 2	ZFP2	vv60017C2H2	Regulation overview.Regulation of gene expression.Regulation of transcription.Transcription factor.C2H2 family transcription factor
					VIT_01s0011g03100	Vitvi01g00247	Zinc finger (C2H2 type) protein (WIP6)	WIP6	vv60017C2H2	Regulation overview.Regulation of gene expression.Regulation of transcription.Transcription factor.C2H2 family transcription factor
					VIT_19s0015g00440	Vitvi19g00673	Nuclear transcription factor Y subunit B-3	NFYB3_3	vv60021CCAAT	Regulation overview.Regulation of gene expression.Regulation of transcription.Transcription factor.CCAAT family transcription factor.HAP3-type-type
					VIT_19s0015g00590	Vitvi19g02067	Leafy cotyledon1-like protein	L1L_3	vv60021CCAAT	Regulation overview.Regulation of gene expression.Regulation of transcription.Transcription factor.CCAAT family transcription factor.HAP3-type-type
					VIT_09s0002g01590	Vitvi09g00133	Nuclear transcription factor Y subunit A-8	NFYA8	vv60021CCAAT	Regulation overview.Regulation of gene expression.Regulation of transcription.Transcription factor.CCAAT family transcription factor.HAP2-type
					VIT_19s0015g00580	Vitvi19g00686	Leafy cotyledon1-like protein	L1L_2	vv60021CCAAT	Regulation overview.Regulation of gene expression.Regulation of transcription.Transcription factor.CCAAT family transcription factor.HAP3-type-type
					VIT_01s0011g03110	Vitvi01g00249	Myb family	MYBGE_23	vv60029G2-like	Regulation overview.Regulation of gene expression.Regulation of transcription.Transcription factor.G2-like family transcription factor
					VIT_13s0067g01500	Vitvi13g00088	Myb family	MYBGE_26	vv60029G2-like	Regulation overview.Regulation of gene expression.Regulation of transcription.Transcription factor.G2-like family transcription factor
					VIT_01s0011g02550	Vitvi01g01910	High mobility group HMG1/2	HMG1_2_2	vv60035HMG	Regulation overview.Regulation of gene expression.Regulation of transcription.Transcription factor.HMG family transcription factor
					VIT_13s0067g00640	Vitvi13g00031	High-mobility group B 1	HMGB1	vv60035HMG	Regulation overview.Regulation of gene expression.Regulation of transcription.Transcription factor.HMG family transcription factor
					VIT_09s0002g01400	Vitvi09g00112	Myb domain protein 7	MYB7_1	vv60044MYB	Regulation overview.Regulation of gene expression.Regulation of transcription.Transcription factor.MYB family transcription factor
					VIT_19s0015g01280	Vitvi19g00758	Myb domain protein 103	MYB103_2	vv60044MYB	Regulation overview.Regulation of gene expression.Regulation of transcription.Transcription factor.MYB family transcription factor
					VIT_01s0011g03730	Vitvi01g00302	(myb domain protein 62	MYB62_2	vv60044MYB	Regulation overview.Regulation of gene expression.Regulation of transcription.Transcription factor.MYB family transcription factor
					VIT_13s0067g01360	Vitvi13g00076	Myb domain protein 77	MYB77	vv60044MYB	Regulation overview.Regulation of gene expression.Regulation of transcription.Transcription factor.MYB family transcription factor
					VIT_09s0002g01670	Vitvi09g00142	Myb domain protein 26	MYB26	vv60044MYB	Regulation overview.Regulation of gene expression.Regulation of transcription.Transcription factor.MYB family transcription factor
					VIT_09s0002g01180	Vitvi09g00096	Zinc finger (C3HC4-type ring finger)	ZFC3HC4_47	vv60078Other_zf-C3HC4	Regulation overview.Regulation of gene expression.Regulation of transcription.Transcription factor.Zinc finger C3HC4 family transcription factor
					VIT_19s0015g01000	Vitvi19g00728	Zinc finger (C3HC4-type ring finger)	ZFC3HC4_216	vv60078Other_zf-C3HC4	Regulation overview.Regulation of gene expression.Regulation of transcription.Transcription factor.Zinc finger C3HC4 family transcription factor
					VIT_01s0011g02950	Vitvi01g00233	Zinc finger (C3HC4-type ring finger)	ZFC3HC4_126	vv60078Other_zf-C3HC4	Regulation overview.Regulation of gene expression.Regulation of transcription.Transcription factor.Zinc finger C3HC4 family transcription factor
					VIT_09s0002g01500	Vitvi09g01517	Zinc finger (C3HC4-type ring finger) family protein	ZFC3HC4_246	vv60078Other_zf-C3HC4	Regulation overview.Regulation of gene expression.Regulation of transcription.Transcription factor.Zinc finger C3HC4 family transcription factor
					VIT_13s0067g00020	Vitvi13g00002	HAT dimerisation domain-containing protein	0	0	Metabolism.Primary metabolism.Nucleobase, nucleoside, nucleotide, nucleic acid metabolism.Nucleic acid metabolism.DNA metabolism

## Sheet: NL
Supplementary Table 2e. Enriched pathways underlying number of links (NL) modeled QTL and the genes contributing to the enrichment. Genes within region 700 kb up and downstream of each QTL peak position contributing to model for trait were included in pathway enrichment analysis. Significant pathways determined with Fisher Exact Test and pvalue <0.05.
Enriched VitisNet Networks	# genes contributing to pathway enrichment	# genes in pathway not present QTL	Fisher's Exact Test		Gene ID V. vinifera 'PN40024' 12X.v2	Gene ID contributing to pathway enrichment V. vinifera 'PN40024' 12X.v3	Functional Annotation	Brief ID	VitisNet Network	Function
vv10230Purine_metabolism	3	151	0.0365		VIT_09s0002g01010	Vitvi09g00078	Aldehyde dehydrogenase family 7 member A1	E1_2_1_3	vv10010Glycolysis vv10071Fatty_acid_metabolism vv10220Urea_cycle_and_metabolism_of_amino_groups vv10280Valine_leucine_and_isoleucine_degradation vv10340Histidine_metabolism vv10410Beta-alanine_metabolism vv10561Glycerolipid_metabolism vv10620Pyruvate_metabolism	Metabolism.Primary metabolism.Carbohydrate metabolism.Glycolysis Gluconeogenesis
vv10400Phenylalanine_tyrosine_and_tryptophan_biosynthesis	4	155	0.006923		VIT_01s0011g03380	Vitvi01g00274	Dihydrolipoamide S-acetyltransferase (LTA2)	E2_3_1_12	vv10010Glycolysis vv10252Alanine_and_aspartate_metabolism vv10620Pyruvate_metabolism	Metabolism.Primary metabolism.Carbohydrate metabolism.Glycolysis Gluconeogenesis.Pyruvate decarboxylation
vv10561Glycerolipid_metabolism	5	154	0.000973		VIT_19s0090g00460	Vitvi19g00502	Aconitate hydratase, cytoplasmic	E4_2_1_3	vv10020Citrate_cycle vv10630Glyoxylate_and_dicarboxylate_metabolism vv10720Reductive_carboxylate_cycle	Metabolism.Primary metabolism.Generation of metabolite precursors and energy.Citric acid cycle
vv10562Inositol_phosphate_metabolism	4	66	0.0003425		VIT_19s0177g00200	Vitvi19g00445	Plastocyanin domain	K02638	vv10195Photosynthesis vv50113Thylakoid_targeting_pathway	Metabolism.Primary metabolism.Generation of metabolite precursors and energy.Photosynthesis.Photosynthetic-chain phosphorylation
vv10564Glycerophospholipid_metabolism	3	147	0.03417		VIT_19s0014g05080	Vitvi19g01981	Oxygen evolving enhancer 3 (PsbQ)	K08901	vv10195Photosynthesis vv50113Thylakoid_targeting_pathway vv50135Primary_active_transporter_cat_D3_to_E2	Metabolism.Primary metabolism.Generation of metabolite precursors and energy.Photosynthesis.Photosystem II
vv10565Ether_lipid_metabolism	2	51	0.02592		VIT_01s0011g03660	Vitvi01g00299	IMP dehydrogenase/GMP reductase	E1_1_1_205	vv10230Purine_metabolism	Metabolism.Primary metabolism.Nucleobase, nucleoside, nucleotide, nucleic acid metabolism.Nucleotide metabolism.Purine metabolism
vv10620Pyruvate_metabolism	5	225	0.00481		VIT_09s0002g00950	Vitvi09g00070	Nucleoside diphosphate kinase family protein	E2_7_4_6	vv10230Purine_metabolism vv10240Pyrimidine_metabolism	Metabolism.Primary metabolism.Nucleobase, nucleoside, nucleotide, nucleic acid metabolism.Nucleotide metabolism.Purine metabolism
vv10630Glyoxylate_and_dicarboxylate_metabolism	3	85	0.008395		VIT_09s0002g01650	Vitvi09g00140	5'-nucleotidase surE	E3_1_3_5	vv10230Purine_metabolism vv10240Pyrimidine_metabolism vv10760Nicotinate_and_nicotinamide_metabolism	Metabolism.Primary metabolism.Nucleobase, nucleoside, nucleotide, nucleic acid metabolism.Nucleotide metabolism.Purine metabolism
vv10720Reductive_carboxylate_cycle	2	42	0.01829		VIT_13s0067g00400	Vitvi13g00022	Anthranilate synthase alpha 1	E4_1_3_27	vv10400Phenylalanine_tyrosine_and_tryptophan_biosynthesis	Metabolism.Primary metabolism.Amino acid metabolism.Aromatic amino acid metabolism.Aromatic amino acid biosynthesis
vv10904Diterpenoid_biosynthesis	6	72	1.96e-06		VIT_13s0067g01410	Vitvi13g00081	Anthranilate N-hydroxycinnamoyl/benzoyltransferase	E2_3_1_144	vv10400Phenylalanine_tyrosine_and_tryptophan_biosynthesis	Metabolism.Primary metabolism.Amino acid metabolism.Aromatic amino acid metabolism.Aromatic amino acid biosynthesis
vv23008Ribosome_biogenesis_in_Eukaryotes	3	138	0.02922		VIT_19s0177g00310	Vitvi19g00458	Tryptophan synthase beta chain 1	E4_2_1_20	vv10400Phenylalanine_tyrosine_and_tryptophan_biosynthesis	Metabolism.Primary metabolism.Amino acid metabolism.Aromatic amino acid metabolism.Aromatic amino acid biosynthesis
vv23010Ribosome	9	603	0.002634		VIT_13s0067g01110	Vitvi13g00059	N-(5phosphoribosyl)anthranilate isomerase (PRAI)	E5_3_1_24	vv10400Phenylalanine_tyrosine_and_tryptophan_biosynthesis	Metabolism.Primary metabolism.Amino acid metabolism.Aromatic amino acid metabolism.Aromatic amino acid biosynthesis
vv23013RNA_transport	8	252	3.57e-05		VIT_09s0002g00990	Vitvi09g00076	Triacylglycerol lipase	E3_1_1_3	vv10561Glycerolipid_metabolism	Metabolism.Primary metabolism.Lipid metabolism.Glycerolipid metabolism.Glycerolipid catabolism
vv23022Basal_transcription_factors	2	65	0.03985		VIT_01s0011g03620	Vitvi01g00295	Monoglyceride lipase	E3_1_1_23	vv10561Glycerolipid_metabolism	Metabolism.Primary metabolism.Lipid metabolism.Glycerolipid metabolism.Glycerolipid catabolism
Vv23040Spliceosome	1	0	0.004701		VIT_19s0090g00330	Vitvi19g02011	1-acyl-sn-glycerol-3-phosphate acyltransferase	E2_3_1_51	vv10561Glycerolipid_metabolism vv10564Glycerophospholipid_metabolism vv10565Ether_lipid_metabolism	Metabolism.Primary metabolism.Lipid metabolism.Glycerolipid metabolism.Glycerophospholipid metabolism.Glycerophospholipid biosynthesis
vv23050Proteasome	2	73	0.04881		VIT_13s0067g00010	Vitvi13g00001	Tafazzin	E2_3_1_51	vv10561Glycerolipid_metabolism vv10564Glycerophospholipid_metabolism vv10565Ether_lipid_metabolism	Metabolism.Primary metabolism.Lipid metabolism.Glycerolipid metabolism.Glycerophospholipid metabolism
vv23420Nucleotide_excision_repair	3	71	0.005203		VIT_13s0067g00900	Vitvi13g00048	Phosphoinositide-specific phospholipase C	E3_1_4_11	vv10562Inositol_phosphate_metabolism vv30001ABA_signaling vv34070Phosphatidylinositol_signaling_system	Metabolism.Primary metabolism.Carbohydrate metabolism.Monosaccharide metabolism.Inositol phosphate metabolism
vv24120Ubiquitin_mediated_proteolysis	5	199	0.002895		VIT_13s0067g00890	Vitvi13g00047	Phosphoinositide-specific phospholipase C	E3_1_4_11	vv10562Inositol_phosphate_metabolism vv30001ABA_signaling vv34070Phosphatidylinositol_signaling_system	Metabolism.Primary metabolism.Carbohydrate metabolism.Monosaccharide metabolism.Inositol phosphate metabolism
vv24130SNARE_interactions_in_vesicular_transport	2	67	0.04203		VIT_09s0002g00590	Vitvi09g00042	Phosphoinositide phosphatase	E3_1_3_36	vv10562Inositol_phosphate_metabolism vv34070Phosphatidylinositol_signaling_system	Metabolism.Primary metabolism.Carbohydrate metabolism.Monosaccharide metabolism.Inositol phosphate metabolism
vv24141Protein_processing_in_endoplasmic_reticulum	6	273	0.002171		VIT_09s0002g00380	Vitvi09g00023	1-phosphatidylinositol-3-phosphate 5-kinase	K00921	vv10562Inositol_phosphate_metabolism vv44145Phagosome vv44810Regulation_of_actin_cytoskeleton	Metabolism.Primary metabolism.Carbohydrate metabolism.Monosaccharide metabolism.Inositol phosphate metabolism
vv30001ABA_signaling	3	164	0.04462		VIT_09s0002g01550	Vitvi09g00129	Lecithine cholesterol acyltransferase	E2_3_1_43	vv10564Glycerophospholipid_metabolism	Metabolism.Primary metabolism.Lipid metabolism.Glycerolipid metabolism.Glycerophospholipid metabolism
vv30003Auxin_signaling	8	302	0.0001216		VIT_13s0067g00180	Vitvi13g00010	Hydroxyacylglutathione hydrolase	E3_1_2_6	vv10620Pyruvate_metabolism	Metabolism.Primary metabolism.Carbohydrate metabolism.Monosaccharide metabolism.Pyruvate metabolism
vv30008Ethylene_signaling	7	266	0.0003352		VIT_01s0011g03700	Vitvi01g00301	Acyl-CoA thioesterase	E3_1_2_1	vv10620Pyruvate_metabolism	Metabolism.Primary metabolism.Carbohydrate metabolism.Monosaccharide metabolism.Pyruvate metabolism
vv30009Flower_development	4	200	0.01608		VIT_01s0011g02740	Vitvi01g00214	Phosphoenolpyruvate carboxylase	E4_1_1_31	vv10620Pyruvate_metabolism vv10710Carbon_fixation vv10720Reductive_carboxylate_cycle vv34020Calcium_signaling_pathway	Metabolism.Primary metabolism.Carbohydrate metabolism.Monosaccharide metabolism.Pyruvate metabolism
vv34070Phosphatidylinositol_signaling_system	3	80	0.007151		VIT_09s0002g00820	Vitvi09g01500	S-2-hydroxy-acid oxidase, peroxisomal	E1_1_3_15	vv10630Glyoxylate_and_dicarboxylate_metabolism vv44146Peroxisome	Metabolism.Primary metabolism.Generation of metabolite precursors and energy.Glyoxylate and dicarboxylate metabolism
vv34626Plant-pathogen_interaction	5	355	0.02829		VIT_09s0002g00810	Vitvi09g01499	S-2-hydroxy-acid oxidase, peroxisomal	E1_1_3_15	vv10630Glyoxylate_and_dicarboxylate_metabolism vv44146Peroxisome	Metabolism.Primary metabolism.Generation of metabolite precursors and energy.Glyoxylate and dicarboxylate metabolism
vv34627R_proteins_from_Plant-pathogen_interaction	10	462	9.09e-05		VIT_19s0177g00020	Vitvi19g00431	Gibberellin 2-oxidase 1	E1_14_11_13	vv10904Diterpenoid_biosynthesis	Metabolism.Secondary metabolism.Terpenoid metabolism.Diterpenoid metabolism.Diterpenoid biosynthesis
vv34710Circadian_rhythm	4	75	0.000543		VIT_19s0090g00180	Vitvi19g02009	5-alpha-taxadienol-10-beta-hydroxylase	E1_14_13_76	vv10904Diterpenoid_biosynthesis	Metabolism.Secondary metabolism.Terpenoid metabolism.Diterpenoid metabolism.Diterpenoid biosynthesis
vv44110Cell_cycle	7	348	0.001554		VIT_19s0090g00190	Vitvi19g00479	Taxane 10-beta-hydroxylase	E1_14_13_76	vv10904Diterpenoid_biosynthesis	Metabolism.Secondary metabolism.Terpenoid metabolism.Diterpenoid metabolism.Diterpenoid biosynthesis.Taxol biosynthesis
vv44140Regulation_of_autophagy	2	28	0.008779		VIT_19s0090g00140	Vitvi19g00478	5-alpha-taxadienol-10-beta-hydroxylase	E1_14_13_76	vv10904Diterpenoid_biosynthesis	Metabolism.Secondary metabolism.Terpenoid metabolism.Diterpenoid metabolism.Diterpenoid biosynthesis
vv44146Peroxisome	3	92	0.01034		VIT_19s0177g00030	Vitvi19g00432	Gibberellin 2-beta-dioxygenase 7	E1_14_11_13	vv10904Diterpenoid_biosynthesis	Metabolism.Secondary metabolism.Terpenoid metabolism.Diterpenoid metabolism.Diterpenoid biosynthesis
vv44810Regulation_of_actin_cytoskeleton	5	391	0.04		VIT_19s0090g00170	Vitvi19g02008	5-alpha-taxadienol-10-beta-hydroxylase	E1_14_13_76	vv10904Diterpenoid_biosynthesis	Metabolism.Secondary metabolism.Terpenoid metabolism.Diterpenoid metabolism.Diterpenoid biosynthesis
vv50108Accessory_factors_involved_in_transport	3	168	0.04729		VIT_19s0014g05100	Vitvi19g00406	Basic helix-loop-helix ILR3	ILR3_1	vv11002Auxin_biosynthesis vv60011BHLH	Signaling.Hormone Signaling.Auxin Signaling.Auxin metabolism
vv50110Protein_coat	5	224	0.004723		VIT_09s0002g01610	Vitvi09g00135	Midasin-related	K14572	vv23008Ribosome_biogenesis_in_Eukaryotes	Cellular process.Cellular component organization and biogenesis.Ribosome organization and biogenesis
vv50111Tethering_factors	3	113	0.01762		VIT_09s0002g01740	Vitvi09g00148	Casein kinase 1	K02218	vv23008Ribosome_biogenesis_in_Eukaryotes	Signaling.Signaling pathway.Protein kinase
vv50113Thylakoid_targeting_pathway	2	69	0.04425		VIT_09s0002g01160	Vitvi09g00094	Transcription initiation factor TFIID subunit D7	K14535	vv23008Ribosome_biogenesis_in_Eukaryotes vv23022Basal_transcription_factors	Metabolism.Primary metabolism.Nucleobase, nucleoside, nucleotide, nucleic acid metabolism.Nucleic acid metabolism.RNA metabolism.Basal transcription factors
vv50123Porters_cat_18_to_29	5	220	0.004386		VIT_09s0002g01620	Vitvi09g00136	Ribosomal protein L9 (RPL90A/C) 60S	K02940	vv23010Ribosome	Metabolism.Primary metabolism.Protein metabolism and modification.Protein synthesis.Ribosome
vv50125Porters_cat_66_to_94	4	226	0.02375		VIT_01s0011g03590	Vitvi01g00293	Ribosomal protein L15, chloroplast (CL15) 50S	K02876	vv23010Ribosome	Metabolism.Primary metabolism.Protein metabolism and modification.Protein synthesis.Ribosome
vv50132Primary_active_transporter_cat_A5_to_A8	6	199	0.0004461		VIT_09s0002g01660	Vitvi09g00141	Ribosomal protein L34	K02914	vv23010Ribosome	Metabolism.Primary metabolism.Protein metabolism and modification.Protein synthesis.Ribosome
vv60002Alfin-like	2	6	0.0006049		VIT_09s0002g01460	Vitvi09g00119	Ribosomal protein S3 (RPS3A) 40S	K02985	vv23010Ribosome	Metabolism.Primary metabolism.Protein metabolism and modification.Protein synthesis.Ribosome
vv60003AP2_EREBP	5	153	0.000946		VIT_13s0067g00270	Vitvi13g00017	Ribosomal protein P0 (RPP0A) acidic 60S	K02941	vv23010Ribosome	Metabolism.Primary metabolism.Protein metabolism and modification.Protein synthesis.Ribosome
vv60007AS2	3	49	0.001913		VIT_01s0011g03300	Vitvi01g00268	Plastid-specific 30S ribosomal protein 3	K02982	vv23010Ribosome	Metabolism.Primary metabolism.Protein metabolism and modification.Protein synthesis.Ribosome
vv60011BHLH	4	159	0.007543		VIT_19s0014g04970	Vitvi19g00395	Ribosomal protein L24, chloroplast (CL24) 50S	K02895	vv23010Ribosome	Metabolism.Primary metabolism.Protein metabolism and modification.Protein synthesis.Ribosome
vv60013BHSH	1	0	0.004701		VIT_09s0002g00610	Vitvi09g00043	Ribosomal protein SA (RPSaB) 40S	K02998	vv23010Ribosome	Metabolism.Primary metabolism.Protein metabolism and modification.Protein synthesis.Ribosome
vv60014C2C2-CO	2	12	0.00193		VIT_19s0177g00110	Vitvi19g01996	Translation initiation factor eIF-1	K03113	vv23013RNA_transport	Transport overview.Macromolecule transport.RNA transport
vv60017C2H2	4	134	0.004214		VIT_19s0090g00420	Vitvi19g00498	Translation initiation factor eIF-1	K03113	vv23013RNA_transport	Metabolism.Primary metabolism.Protein metabolism and modification.Protein synthesis.Translation
vv60029G2-like	2	41	0.01751		VIT_19s0177g00100	Vitvi19g00436	Translation initiation factor eIF-1	K03113	vv23013RNA_transport	Transport overview.Macromolecule transport.RNA transport
vv60032GRAS	2	51	0.02592		VIT_09s0002g00390	Vitvi09g00027	Translation initiation factor eIF-2B alpha subunit	K03239	vv23013RNA_transport	Metabolism.Primary metabolism.Protein metabolism and modification.Protein synthesis.Translation.Translational initiation
vv60034HB	3	99	0.01252		VIT_13s0067g00670	Vitvi13g00034	Nuclear pore complex protein Nup88	K14318	vv23013RNA_transport	Transport overview.Macromolecule transport.RNA transport
vv60035HMG	2	16	0.003204		VIT_09s0002g01760	Vitvi09g00149	EIF-4A3	K13025	vv23013RNA_transport vv23015mRNA_surveillance_pathway Vv23040Spliceosome	Metabolism.Primary metabolism.Nucleobase, nucleoside, nucleotide, nucleic acid metabolism.Nucleic acid metabolism.RNA metabolism.RNA processing.mRNA processing.mRNA splicing
vv60044MYB	7	172	2.43e-05		VIT_09s0002g01120	Vitvi09g00089	Exportin PAUSED	K14288	vv23013RNA_transport vv50112Nuclear_pore_complex	Transport overview.Nucleocytoplasmic transport.Nuclear pore complex
vv60078Other_zf-C3HC4	5	272	0.0103		VIT_09s0002g01420	Vitvi09g00115	Transcription initiation factor TFIID subunit D10	K03126	vv23022Basal_transcription_factors	Metabolism.Primary metabolism.Nucleobase, nucleoside, nucleotide, nucleic acid metabolism.Nucleic acid metabolism.RNA metabolism.Basal transcription factors
					VIT_19s0014g05360	Vitvi19g01988	Replication protein A 70 kDa DNA-binding subunit	K07466	vv23030DNA_replication vv23420Nucleotide_excision_repair vv23430Mismatch_repair vv23440Homologous_recombination	Metabolism.Primary metabolism.Nucleobase, nucleoside, nucleotide, nucleic acid metabolism.Nucleic acid metabolism.DNA metabolism.DNA replication
					VIT_19s0090g00340	Vitvi19g00490	Heat shock protein 91	HSP91	Vv23040Spliceosome Vv50101Channels_and_pores	Metabolism.Primary metabolism.Protein metabolism and modification.Protein folding.Chaperone-mediated protein folding.HSP-mediated protein folding
					VIT_09s0002g00350	Vitvi09g00020	Proteasome 20S alpha subunit E2 (PAE2)	K02729a	vv23050Proteasome	Metabolism.Primary metabolism.Protein metabolism and modification.Proteolysis.cytoplasmic and nuclear protein degradation.Ubiquitin-mediated proteolysis.Proteasome
					VIT_09s0002g00980	Vitvi09g00073	Proteasome 20S alpha subunit A1	K02730a	vv23050Proteasome	Metabolism.Primary metabolism.Protein metabolism and modification.Proteolysis.cytoplasmic and nuclear protein degradation.Ubiquitin-mediated proteolysis.Proteasome
					VIT_01s0011g02830	Vitvi01g00221	Signal peptidase I	K03100	vv23060Protein_export vv50132Primary_active_transporter_cat_A5_to_A8	Metabolism.Primary metabolism.Protein metabolism and modification.Protein folding.Protein export
					VIT_09s0002g01050	Vitvi09g00082	Ring-box protein RBX	K03868	vv23420Nucleotide_excision_repair vv24120Ubiquitin_mediated_proteolysis vv24141Protein_processing_in_endoplasmic_reticulum vv30003Auxin_signaling	Metabolism.Primary metabolism.Nucleobase, nucleoside, nucleotide, nucleic acid metabolism.Nucleic acid metabolism.DNA metabolism.DNA recombination and repair.repair.Nucleotide excision repair
					VIT_01s0011g03410	Vitvi01g00278	DNA repair protein RAD23	K10839	vv23420Nucleotide_excision_repair vv24141Protein_processing_in_endoplasmic_reticulum	Metabolism.Primary metabolism.Nucleobase, nucleoside, nucleotide, nucleic acid metabolism.Nucleic acid metabolism.DNA metabolism.DNA recombination and repair.repair.Nucleotide excision repair
					VIT_13s0067g00080	Vitvi13g01878	COP1-interacting protein 7	CIP7	vv24120Ubiquitin_mediated_proteolysis	Metabolism.Primary metabolism.Protein metabolism and modification.Proteolysis.cytoplasmic and nuclear protein degradation.Ubiquitin-mediated proteolysis
					VIT_09s0002g00740	Vitvi09g00052	COP1-interacting protein	CIPREL	vv24120Ubiquitin_mediated_proteolysis	Metabolism.Primary metabolism.Protein metabolism and modification.Proteolysis.cytoplasmic and nuclear protein degradation.Ubiquitin-mediated proteolysis
					VIT_09s0002g00280	Vitvi09g00014	Ubiquitin-conjugating enzyme E2 J2	K04554	vv24120Ubiquitin_mediated_proteolysis vv24141Protein_processing_in_endoplasmic_reticulum	Metabolism.Primary metabolism.Protein metabolism and modification.Proteolysis.cytoplasmic and nuclear protein degradation.Ubiquitin-mediated proteolysis
					VIT_13s0067g01210	Vitvi13g00069	Anaphase-promoting complex component APC1	K03348	vv24120Ubiquitin_mediated_proteolysis vv44110Cell_cycle	Metabolism.Primary metabolism.Protein metabolism and modification.Proteolysis.cytoplasmic and nuclear protein degradation.Ubiquitin-mediated proteolysis
					VIT_09s0002g00780	Vitvi09g00057	Vesicle transport protein (AtSEC22)	K08517	vv24130SNARE_interactions_in_vesicular_transport vv44145Phagosome	Cellular process.Cellular transport.Protein trafficking.Vesicle-mediated trafficking.SNARE interactions in vesicular transport
					VIT_13s0067g00280	Vitvi13g00018	Syntaxin 5	K08490	vv24130SNARE_interactions_in_vesicular_transport vv50101Channels_and_pores	Cellular process.Cellular transport.Protein trafficking.Vesicle-mediated trafficking.SNARE interactions in vesicular transport
					VIT_19s0014g05050	Vitvi19g00403	Heat shock HSP20 family protein	K13993	vv24141Protein_processing_in_endoplasmic_reticulum	Metabolism.Primary metabolism.Protein metabolism and modification.Protein folding.Chaperone-mediated protein folding.HSP-mediated protein folding
					VIT_19s0090g00380	Vitvi19g00493	Ubiquitin thioesterase OTU1	K13719	vv24141Protein_processing_in_endoplasmic_reticulum	Metabolism.Primary metabolism.Protein metabolism and modification.Proteolysis.Peptidase-mediated proteolysis
					VIT_19s0014g05310	Vitvi19g00421	Sec23/sec24 transport	K14007	vv24141Protein_processing_in_endoplasmic_reticulum vv50110Protein_coat	Transport overview.Macromolecule transport.Protein transport.Protein coat
					VIT_13s0067g01400	Vitvi13g00080	ABI4 (ABA insensitive 4)	ABI4	vv30001ABA_signaling vv60003AP2_EREBP	Signaling.Hormone Signaling.ABA Signaling.ABA-mediated Signaling pathway
					VIT_09s0002g01330	Vitvi09g01514	Auxin-binding protein ABP19	ABP19	vv30003Auxin_signaling	Signaling.Hormone Signaling.Auxin Signaling.Auxin-mediated Signaling pathway
					VIT_09s0002g01340	Vitvi09g01515	Auxin-binding protein ABP19	ABP19	vv30003Auxin_signaling	Signaling.Hormone Signaling.Auxin Signaling.Auxin-mediated Signaling pathway
					VIT_09s0002g00700	Vitvi09g00050	Dormancy/auxin associated protein	DRM3	vv30003Auxin_signaling	Signaling.Hormone Signaling.Auxin Signaling.Auxin-mediated Signaling pathway
					VIT_09s0002g00670	Vitvi09g01495	Auxin responsive SAUR protein	SAUR	vv30003Auxin_signaling	Signaling.Hormone Signaling.Auxin Signaling.Auxin-mediated Signaling pathway
					VIT_01s0011g02870	Vitvi01g00225	Related to Ubiquitin 1 (RUB1)	RUB1	vv30003Auxin_signaling	Signaling.Hormone Signaling.Auxin Signaling.Auxin-mediated Signaling pathway
					VIT_09s0002g00680	Vitvi09g00047	Auxin-induced protein	AUXREG	vv30003Auxin_signaling	Signaling.Hormone Signaling.Auxin Signaling.Auxin-mediated Signaling pathway
					VIT_09s0002g00650	Vitvi09g00046	Auxin-induced protein	AUXREG	vv30003Auxin_signaling	Signaling.Hormone Signaling.Auxin Signaling.Auxin-mediated Signaling pathway
					VIT_01s0011g03690	Vitvi01g01943	ER6 protein universal stress protein (USP) family	USPER6	vv30008Ethylene_signaling	Signaling.Hormone Signaling.Ethylene Signaling.Ethylene-mediated Signaling pathway
					VIT_01s0011g02790	Vitvi01g01924	IDA (inflorescence deficient in abscission)	IDA	vv30008Ethylene_signaling	Signaling.Hormone Signaling.Ethylene Signaling.Ethylene-mediated Signaling pathway
					VIT_01s0011g03680	Vitvi01g01942	ER6 protein universal stress protein (USP) family	USPER6	vv30008Ethylene_signaling	Signaling.Hormone Signaling.Ethylene Signaling.Ethylene-mediated Signaling pathway
					VIT_01s0011g03470	Vitvi01g01827	Ethylene-responsive transcription factor ERF118	ERF118	vv30008Ethylene_signaling vv60003AP2_EREBP	Signaling.Hormone Signaling.Ethylene Signaling.Ethylene-mediated Signaling pathway
					VIT_09s0002g00470	Vitvi09g00031	Ethylene response factor	RAP2_12	vv30008Ethylene_signaling vv60003AP2_EREBP	Signaling.Hormone Signaling.Ethylene Signaling.Ethylene-mediated Signaling pathway
					VIT_09s0002g01370	Vitvi09g00108	AP2 AINTEGUMENTA	AINTEGUMENTA_1	vv30008Ethylene_signaling vv60003AP2_EREBP	Signaling.Hormone Signaling.Ethylene Signaling.Ethylene-mediated Signaling pathway
					VIT_01s0011g03070	Vitvi01g00244	AP2 domain-containing protein RAP2.8	RAP2_8	vv30008Ethylene_signaling vv60003AP2_EREBP	Signaling.Hormone Signaling.Ethylene Signaling.Ethylene-mediated Signaling pathway
					VIT_01s0011g03140	Vitvi01g00252	PFT1 (phytochrome and flowering time 1) MED25	PFT1	vv30009Flower_development	Development.Reproductive development.Flower development
					VIT_01s0011g03520	Vitvi01g00288	Constans-like 16	COL16_1	vv30009Flower_development vv34710Circadian_rhythm vv60014C2C2-CO	Development.Reproductive development.Flower development
					VIT_19s0014g05120	Vitvi19g00408	Constans-like 11	COL11_2	vv30009Flower_development vv34710Circadian_rhythm vv60014C2C2-CO	Development.Reproductive development.Flower development
					VIT_01s0011g02920	Vitvi01g00228	TCP family transcription factor DICHOTOMA	DICHOTOMA	vv30009Flower_development vv60061TCP	Development.Reproductive development.Flower development
					VIT_19s0014g04940	Vitvi19g00392	Chitin-inducible gibberellin-responsive protein 1	CIGR1	vv30010Gibberellin_signaling vv60032GRAS	Signaling.Hormone Signaling.Gibberellic acid Signaling.Gibberellic acid-mediated Signaling pathway
					VIT_19s0014g05160	Vitvi19g01983	RPS2 (resistant to p. syringae 2)	K13459	vv34626Plant-pathogen_interaction	Response to stimulus.Stress response.Biotic stress response.Plant-pathogen interaction
					VIT_13s0067g00490	Vitvi13g00026	Protein kinase Xa21	K13437	vv34626Plant-pathogen_interaction	Response to stimulus.Stress response.Biotic stress response.Plant-pathogen interaction
					VIT_19s0014g05150	Vitvi19g00413	RPS2 (resistant to p. syringae 2)	K13459	vv34626Plant-pathogen_interaction	Response to stimulus.Stress response.Biotic stress response.Plant-pathogen interaction
					VIT_19s0014g05180	Vitvi19g01984	RPS2 (resistant to p. syringae 2)	K13459	vv34626Plant-pathogen_interaction	Response to stimulus.Stress response.Biotic stress response.Plant-pathogen interaction
					VIT_19s0090g00410	Vitvi19g00497	Calcium-dependent protein kinase 9 CPK9	CPK9	vv34626Plant-pathogen_interaction	Response to stimulus.Stress response.Biotic stress response.Plant-pathogen interaction
					VIT_13s0067g00750	Vitvi13g01888	R protein PRF disease resistance protein	K13453	vv34627R_proteins_from_Plant-pathogen_interaction	Response to stimulus.Stress response.Biotic stress response.Plant-pathogen interaction.R proteins from Plant-pathogen interaction
					VIT_19s0014g05140	Vitvi19g00412	R protein disease resistance protein	RPROT	vv34627R_proteins_from_Plant-pathogen_interaction	Response to stimulus.Stress response.Biotic stress response.Plant-pathogen interaction.R proteins from Plant-pathogen interaction
					VIT_13s0067g00830	Vitvi13g00043	R protein PRF disease resistance protein	K13453	vv34627R_proteins_from_Plant-pathogen_interaction	Response to stimulus.Stress response.Biotic stress response.Plant-pathogen interaction.R proteins from Plant-pathogen interaction
					VIT_13s0067g00780	Vitvi13g00041	R protein PRF disease resistance protein	K13453	vv34627R_proteins_from_Plant-pathogen_interaction	Response to stimulus.Stress response.Biotic stress response.Plant-pathogen interaction.R proteins from Plant-pathogen interaction
					VIT_13s0067g00740	Vitvi13g01887	R protein PRF disease resistance protein	K13453	vv34627R_proteins_from_Plant-pathogen_interaction	Response to stimulus.Stress response.Biotic stress response.Plant-pathogen interaction.R proteins from Plant-pathogen interaction
					VIT_19s0090g00240	Vitvi19g02010	R protein disease resistance protein	RPROT	vv34627R_proteins_from_Plant-pathogen_interaction	Response to stimulus.Stress response.Biotic stress response.Plant-pathogen interaction.R proteins from Plant-pathogen interaction
					VIT_19s0090g00260	Vitvi19g00484	R protein disease resistance protein	RPROT	vv34627R_proteins_from_Plant-pathogen_interaction	Response to stimulus.Stress response.Biotic stress response.Plant-pathogen interaction.R proteins from Plant-pathogen interaction
					VIT_13s0067g00760	Vitvi13g01889	R protein PRF disease resistance protein	K13453	vv34627R_proteins_from_Plant-pathogen_interaction	Response to stimulus.Stress response.Biotic stress response.Plant-pathogen interaction.R proteins from Plant-pathogen interaction
					VIT_13s0067g00790	Vitvi13g01890	R protein PRF disease resistance protein	K13453	vv34627R_proteins_from_Plant-pathogen_interaction	Response to stimulus.Stress response.Biotic stress response.Plant-pathogen interaction.R proteins from Plant-pathogen interaction
					VIT_13s0067g00810	Vitvi13g00042	R protein PRF disease resistance protein	K13453	vv34627R_proteins_from_Plant-pathogen_interaction	Response to stimulus.Stress response.Biotic stress response.Plant-pathogen interaction.R proteins from Plant-pathogen interaction
					VIT_13s0067g00860	Vitvi13g01892	Early flowering 4	ELF4	vv34710Circadian_rhythm	Signaling.Signaling pathway.Circadian clock Signaling
					VIT_09s0002g01440	Vitvi09g00117	Early flowering 4	ELF4	vv34710Circadian_rhythm	Signaling.Signaling pathway.Circadian clock Signaling
					VIT_13s0067g01420	Vitvi13g00082	Cyclin 1b (CYC1b)	CYCB1_2	vv44110Cell_cycle	Cellular process.Cell growth and death
					VIT_13s0067g01660	Vitvi13g00098	Sister chromatid cohesion 1 protein 1 DIF1/SYN1	SYN1	vv44110Cell_cycle	Cellular process.Cell growth and death.Cell division.Meiosis
					VIT_13s0067g01530	Vitvi13g00090	BUB family protein kinase	K02178	vv44110Cell_cycle	Cellular process.Cell growth and death
					VIT_01s0011g02680	Vitvi01g01921	Myb-related protein 3R-1 (Plant c-MYB-like protein 1) MYB3R1	MYB3R1_5	vv44110Cell_cycle vv60044MYB	Cellular process.Cell growth and death
					VIT_09s0002g01380	Vitvi09g00110	ATMYB66/WER/WER1 (WEREWOLF 1)	WEREWOLF_5	vv44110Cell_cycle vv60044MYB	Cellular process.Cell growth and death
					VIT_09s0002g01410	Vitvi09g00113	TT2 (transparent testa 2)	TT2_2	vv44110Cell_cycle vv60044MYB	Cellular process.Cell growth and death
					VIT_13s0067g00170	Vitvi13g00009	Autophagy 18 ATG18d	ATG18	vv44140Regulation_of_autophagy	Metabolism.Cellular metabolism.Cellular catabolism.Autophagy
					VIT_09s0002g01390	Vitvi09g00111	Autophagy 12a (APG12a)	K08336	vv44140Regulation_of_autophagy	Metabolism.Cellular metabolism.Cellular catabolism.Autophagy
					VIT_01s0011g03920	Vitvi01g00326	Carrier protein, Mitochondrial	K03454	vv44146Peroxisome vv50123Porters_cat_18_to_29	Cellular process.Cellular component organization and biogenesis.Organelle organization and biogenesis.Peroxisome organization and biogenesis
					VIT_19s0014g05040	Vitvi19g00402	formin homology 2 domain-containing protein 5	FH5	vv44810Regulation_of_actin_cytoskeleton	Cellular process.Cellular component organization and biogenesis.Cytoskeleton organization and biogenesis.Actin organization and biogenesis
					VIT_01s0011g02860	Vitvi01g00224	CHUP1 (chloroplast unusual positioning 1)	CHUP1	vv44810Regulation_of_actin_cytoskeleton	Cellular process.Cellular component organization and biogenesis.Cytoskeleton organization and biogenesis.Actin organization and biogenesis
					VIT_19s0014g05070	Vitvi19g00404	Kinesin family member C1	K10405	vv44810Regulation_of_actin_cytoskeleton	Cellular process.Cellular component organization and biogenesis.Cytoskeleton organization and biogenesis.Microtubule organization and biogenesis.Microtubule-driven movement
					VIT_19s0090g00020	Vitvi19g00469	TOR1 (TORTIFOLIA 1)	TORTIFOLIA1	vv44810Regulation_of_actin_cytoskeleton	Cellular process.Cellular component organization and biogenesis.Cytoskeleton organization and biogenesis.Actin organization and biogenesis
					VIT_13s0067g00330	Vitvi13g00019	AUX1 auxin influx carrier protein	AUX1	vv50004Auxin_transport vv50123Porters_cat_18_to_29	Signaling.Hormone Signaling.Auxin Signaling.Auxin transport
					VIT_19s0014g05330	Vitvi19g00423	Ankyrin repeat	K10380	vv50108Accessory_factors_involved_in_transport	Transport overview.Accessory factors involved in transport.Auxiliary transport proteins.Ankyrin
					VIT_09s0002g01630	Vitvi09g00137	Band 7 family	BAND7	vv50108Accessory_factors_involved_in_transport	Transport overview.Accessory factors involved in transport.Auxiliary transport proteins.Stomatin/Podocin/Band 7/Nephrosis_2/SPFH
					VIT_13s0067g01670	Vitvi13g00099	Ankyrin repeat protein	K10380	vv50108Accessory_factors_involved_in_transport	Transport overview.Accessory factors involved in transport.Auxiliary transport proteins.Ankyrin
					VIT_13s0067g00550	Vitvi13g00027	Clathrin, light polypeptide B	K04645	vv50110Protein_coat	Transport overview.Macromolecule transport.Protein transport.Protein coat
					VIT_19s0177g00360	Vitvi19g00464	Transport protein particle (TRAPP) component Bet3	BET3	vv50110Protein_coat	Transport overview.Macromolecule transport.Protein transport.Protein coat
					VIT_13s0067g01290	Vitvi13g00072	Clathrin heavy chain	K04646	vv50110Protein_coat	Transport overview.Macromolecule transport.Protein transport.Protein coat
					VIT_09s0002g01710	Vitvi09g00146	Zeta-cop, subunit of COP-I complex	COPZ1	vv50110Protein_coat	Transport overview.Macromolecule transport.Protein transport.Protein coat
					VIT_19s0090g00070	Vitvi19g00474	VPS22	VPS22	vv50111Tethering_factors	Transport overview.Macromolecule transport.Protein transport.Tethering factors
					VIT_19s0090g00110	Vitvi19g02006	VPS22	VPS22	vv50111Tethering_factors	Transport overview.Macromolecule transport.Protein transport.Tethering factors
					VIT_09s0002g00910	Vitvi09g00067	Exocyst subunit EXO70 D1	EXO70D1	vv50111Tethering_factors	Transport overview.Macromolecule transport.Protein transport.Tethering factors
					VIT_09s0002g01020	Vitvi09g00079	Cation exchanger (CAX9)	K07300_CAX9	vv50123Porters_cat_18_to_29	Transport overview.Electrochemical Potential-driven Transporters.Porters.Ca2+:Cation Antiporter
					VIT_01s0011g03180	Vitvi01g00253	Lysine and histidine specific transporter	LHTREL	vv50123Porters_cat_18_to_29	Transport overview.Electrochemical Potential-driven Transporters.Porters.Amino Acid/Auxin Permease
					VIT_19s0177g00370	Vitvi19g00467	ADP,ATP carrier protein	K05863	vv50123Porters_cat_18_to_29	Transport overview.Electrochemical Potential-driven Transporters.Porters.Mitochondrial Carrier.Mitochondrial ADP/ATP carrier
					VIT_01s0011g03220	Vitvi01g00259	Choline transporter	CHOLINETR	vv50125Porters_cat_66_to_94	Transport overview.Electrochemical Potential-driven Transporters.Porters.Choline Transporter Like
					VIT_19s0090g00060	Vitvi19g00473	Biopterin transport-related protein BT1	BIOPTERIN	vv50125Porters_cat_66_to_94	Transport overview.Electrochemical Potential-driven Transporters.Porters.Folate-Biopterin Transporter
					VIT_01s0011g03020	Vitvi01g00239	HAK5 (High affinity K+ transporter 5)	HAK5	vv50125Porters_cat_66_to_94	Transport overview.Electrochemical Potential-driven Transporters.Porters.K+ uptake porter (aka permease)
					VIT_01s0011g03290	Vitvi01g00266	Aluminum-activated malate transporter 9	ALMT9	vv50125Porters_cat_66_to_94	Transport overview.Electrochemical Potential-driven Transporters.Porters.Aromatic Acid Exporter
					VIT_01s0011g03790	Vitvi01g00310	ARG1 (Altered response to gravity 1)	ARG1	vv50132Primary_active_transporter_cat_A5_to_A8	Transport overview.Primary Active Transporters.P-P-bond hydrolysis-driven transporters.General Secretory Pathway (Sec)
					VIT_09s0002g00690	Vitvi09g00049	DnaJ homolog, subfamily B, member 6	K09512	vv50132Primary_active_transporter_cat_A5_to_A8	Transport overview.Primary Active Transporters.P-P-bond hydrolysis-driven transporters.General Secretory Pathway (Sec)
					VIT_19s0177g00270	Vitvi19g02001	Molecular chaperone DnaJ	K03686	vv50132Primary_active_transporter_cat_A5_to_A8	Transport overview.Primary Active Transporters.P-P-bond hydrolysis-driven transporters.General Secretory Pathway (Sec)
					VIT_13s0067g00940	Vitvi13g00051	NLI interacting factor (NIF)	NIF	vv50132Primary_active_transporter_cat_A5_to_A8	Transport overview.Primary Active Transporters.P-P-bond hydrolysis-driven transporters.Mitochondrial Protein Translocase
					VIT_19s0177g00280	Vitvi19g02002	DNAJ heat shock N-terminal domain-containing	DNAJREL	vv50132Primary_active_transporter_cat_A5_to_A8	Transport overview.Primary Active Transporters.P-P-bond hydrolysis-driven transporters.General Secretory Pathway (Sec)
					VIT_13s0067g01000	Vitvi13g00054	PHD finger protein alfin	ALFINDOM1	vv60002Alfin-like	Regulation overview.Regulation of gene expression.Regulation of transcription.Transcription factor.Alfin-like family transcription factor
					VIT_09s0002g01600	Vitvi09g01518	PHD finger protein alfin	ALFINDOM8	vv60002Alfin-like	Regulation overview.Regulation of gene expression.Regulation of transcription.Transcription factor.Alfin-like family transcription factor
					VIT_01s0011g03530	Vitvi01g00290	Lateral organ boundaries protein 41	LBD41_4	vv60007AS2	Regulation overview.Regulation of gene expression.Regulation of transcription.Transcription factor.AS2 family transcription factor
					VIT_01s0011g03540	Vitvi01g00291	Lateral organ boundaries protein 41	LBD41_3	vv60007AS2	Regulation overview.Regulation of gene expression.Regulation of transcription.Transcription factor.AS2 family transcription factor
					VIT_13s0067g01450	Vitvi13g00085	Lateral organ boundaries domain 21	LBD21	vv60007AS2	Regulation overview.Regulation of gene expression.Regulation of transcription.Transcription factor.AS2 family transcription factor
					VIT_01s0011g03720	Vitvi01g01946	BEE1 (BR Enhanced expression 1)	BEE1_1	vv60011BHLH	Regulation overview.Regulation of gene expression.Regulation of transcription.Transcription factor.bHLH family transcription factor
					VIT_01s0011g02940	Vitvi01g00232	Basic helix-loop-helix (bHLH) family	BHLHDOM_43	vv60011BHLH	Regulation overview.Regulation of gene expression.Regulation of transcription.Transcription factor.bHLH family transcription factor
					VIT_13s0067g01350	Vitvi13g00075	Basic helix-loop-helix (bHLH) family	BHLHDOM_16	vv60011BHLH	Regulation overview.Regulation of gene expression.Regulation of transcription.Transcription factor.bHLH family transcription factor
					VIT_13s0067g00140	Vitvi13g00005	Proline-rich family protein	BHSH1	vv60013BHSH	Regulation overview.Regulation of gene expression.Regulation of transcription.Transcription factor.BHSH family transcription factor
					VIT_01s0011g03600	Vitvi01g01939	JAGGED	JAGGED	vv60017C2H2	Regulation overview.Regulation of gene expression.Regulation of transcription.Transcription factor.C2H2 family transcription factor
					VIT_01s0011g03100	Vitvi01g00247	Zinc finger (C2H2 type) protein (WIP6)	WIP6	vv60017C2H2	Regulation overview.Regulation of gene expression.Regulation of transcription.Transcription factor.C2H2 family transcription factor
					VIT_19s0014g05000	Vitvi19g00397	Zinc finger (C2H2 type) family	C2H2FAM_16	vv60017C2H2	Regulation overview.Regulation of gene expression.Regulation of transcription.Transcription factor.C2H2 family transcription factor
					VIT_01s0011g03780	Vitvi01g00309	Zinc finger protein 6	ZFP6_2	vv60017C2H2	Regulation overview.Regulation of gene expression.Regulation of transcription.Transcription factor.C2H2 family transcription factor
					VIT_13s0067g01500	Vitvi13g00088	Myb family	MYBGE_26	vv60029G2-like	Regulation overview.Regulation of gene expression.Regulation of transcription.Transcription factor.G2-like family transcription factor
					VIT_01s0011g03110	Vitvi01g00249	Myb family	MYBGE_23	vv60029G2-like	Regulation overview.Regulation of gene expression.Regulation of transcription.Transcription factor.G2-like family transcription factor
					VIT_09s0002g01190	Vitvi09g01487	Scarecrow transcription factor 29 (SCL29)	SCL29	vv60032GRAS	Regulation overview.Regulation of gene expression.Regulation of transcription.Transcription factor.GRAS family transcription factor
					VIT_19s0177g00240	Vitvi19g00449	PDF2 (protodermal factor2)	PDF2_3	vv60034HB	Regulation overview.Regulation of gene expression.Regulation of transcription.Transcription factor.Homeobox domain family transcription factor
					VIT_13s0067g01580	Vitvi13g01895	Anthocyaninless2 (ANL2)	ANL2_4	vv60034HB	Regulation overview.Regulation of gene expression.Regulation of transcription.Transcription factor.Homeobox domain family transcription factor
					VIT_19s0177g00250	Vitvi19g00451	PDF2 (protodermal factor2)	PDF2_1	vv60034HB	Regulation overview.Regulation of gene expression.Regulation of transcription.Transcription factor.Homeobox domain family transcription factor
					VIT_01s0011g02550	Vitvi01g01910	High mobility group HMG1/2	HMG1_2_2	vv60035HMG	Regulation overview.Regulation of gene expression.Regulation of transcription.Transcription factor.HMG family transcription factor
					VIT_13s0067g00640	Vitvi13g00031	High-mobility group B 1	HMGB1	vv60035HMG	Regulation overview.Regulation of gene expression.Regulation of transcription.Transcription factor.HMG family transcription factor
					VIT_09s0002g01400	Vitvi09g00112	Myb domain protein 7	MYB7_1	vv60044MYB	Regulation overview.Regulation of gene expression.Regulation of transcription.Transcription factor.MYB family transcription factor
					VIT_13s0067g01360	Vitvi13g00076	Myb domain protein 77	MYB77	vv60044MYB	Regulation overview.Regulation of gene expression.Regulation of transcription.Transcription factor.MYB family transcription factor
					VIT_09s0002g01670	Vitvi09g00142	Myb domain protein 26	MYB26	vv60044MYB	Regulation overview.Regulation of gene expression.Regulation of transcription.Transcription factor.MYB family transcription factor
					VIT_01s0011g03730	Vitvi01g00302	(myb domain protein 62	MYB62_2	vv60044MYB	Regulation overview.Regulation of gene expression.Regulation of transcription.Transcription factor.MYB family transcription factor
					VIT_01s0011g02950	Vitvi01g00233	Zinc finger (C3HC4-type ring finger)	ZFC3HC4_126	vv60078Other_zf-C3HC4	Regulation overview.Regulation of gene expression.Regulation of transcription.Transcription factor.Zinc finger C3HC4 family transcription factor
					VIT_09s0002g01500	Vitvi09g01517	Zinc finger (C3HC4-type ring finger) family protein	ZFC3HC4_246	vv60078Other_zf-C3HC4	Regulation overview.Regulation of gene expression.Regulation of transcription.Transcription factor.Zinc finger C3HC4 family transcription factor
					VIT_09s0002g01180	Vitvi09g00096	Zinc finger (C3HC4-type ring finger)	ZFC3HC4_47	vv60078Other_zf-C3HC4	Regulation overview.Regulation of gene expression.Regulation of transcription.Transcription factor.Zinc finger C3HC4 family transcription factor

## Sheet: AD
Supplementary Table 2g. Enriched pathways underlying average diameter (AD) modeled QTL and the genes contributing to the enrichment. Genes within region 700 kb up and downstream of each QTL peak position contributing to model for trait were included in pathway enrichment analysis. Significant pathways determined with Fisher Exact Test and pvalue <0.05.
Enriched VitisNet Networks	# genes contributing to pathway enrichment	# genes in pathway not present QTL	Fisher's Exact Test		Gene ID V. vinifera 'PN40024' 12X.v2	Gene ID contributing to pathway enrichment V. vinifera 'PN40024' 12X.v3	Functional Annotation	Brief ID	VitisNet Network	Function
vv10062Fatty_acid_elongation_in_mitochondria	2	27	0.03122		VIT_09s0002g03390	Vitvi09g00279	Hexokinase	E2_7_1_1	vv10010Glycolysis vv10051Fructose_and_mannose_metabolism vv10052Galactose_metabolism vv10500Starch_and_sucrose_metabolism vv10530Aminosugars_metabolism	Metabolism.Primary metabolism.Carbohydrate metabolism.Glycolysis Gluconeogenesis
vv10071Fatty_acid_metabolism	4	107	0.02217		VIT_01s0011g02020	Vitvi01g00159	2-oxo acid dehydrogenase, lipoyl-binding site	E1_2_4_1	vv10010Glycolysis vv10252Alanine_and_aspartate_metabolism vv10290Valine_leucine_and_isoleucine_biosynthesis vv10620Pyruvate_metabolism vv10650Butanoate_metabolism	Metabolism.Primary metabolism.Carbohydrate metabolism.Glycolysis Gluconeogenesis.Glycolysis
vv10130Ubiquinone_biosynthesis	5	31	2.31e-05		VIT_18s0072g01000	Vitvi18g01677	Dihydrolipoamide S-acetyltransferase	E2_3_1_12	vv10010Glycolysis vv10252Alanine_and_aspartate_metabolism vv10620Pyruvate_metabolism	Metabolism.Primary metabolism.Carbohydrate metabolism.Glycolysis Gluconeogenesis.Pyruvate decarboxylation
vv10190Oxidative_phosphorylation	11	372	0.001289		VIT_12s0057g00940	Vitvi12g00711	Glucose-6-phosphate 1-dehydrogenase 2, chloroplast precursor	E1_1_1_49	vv10030Pentose_phosphate vv10480Glutathione_metabolism	Metabolism.Primary metabolism.Carbohydrate metabolism.Monosaccharide metabolism.Monosaccharide catabolism.Pentose-phosphate shunt
vv10195Photosynthesis	6	217	0.02092		VIT_12s0057g01030	Vitvi12g00722	Glucose-6-phosphate 1-dehydrogenase 2, chloroplast precursor	E1_1_1_49	vv10030Pentose_phosphate vv10480Glutathione_metabolism	Metabolism.Primary metabolism.Carbohydrate metabolism.Monosaccharide metabolism.Monosaccharide catabolism.Pentose-phosphate shunt
vv10251Glutamate_metabolism	4	93	0.01422		VIT_17s0000g04760	Vitvi17g00439	UDP-glycosyltransferase 89B2	E2_4_1_17	vv10040Pentose_glucuronate_interconversion vv10500Starch_and_sucrose_metabolism	Metabolism.Primary metabolism.Carbohydrate metabolism.Monosaccharide metabolism.Pentose glucuronate interconversion
vv10252Alanine_and_aspartate_metabolism	5	112	0.005457		VIT_17s0000g04750	Vitvi17g00438	UDP-glycosyltransferase 89B2	E2_4_1_17	vv10040Pentose_glucuronate_interconversion vv10500Starch_and_sucrose_metabolism	Metabolism.Primary metabolism.Carbohydrate metabolism.Monosaccharide metabolism.Pentose glucuronate interconversion
vv10272Cysteine_metabolism	10	74	8.53e-09		VIT_18s0072g01040	Vitvi18g01682	Invertase, neutral/alkaline	E3_2_1_26	vv10052Galactose_metabolism vv10500Starch_and_sucrose_metabolism	Metabolism.Primary metabolism.Carbohydrate metabolism.Monosaccharide metabolism.Galactose metabolism
vv10300Lysine_biosynthesis	3	82	0.04824		VIT_17s0000g05150	Vitvi17g00488	Enoyl-CoA hydratase	E4_2_1_17	vv10062Fatty_acid_elongation_in_mitochondria vv10071Fatty_acid_metabolism vv10280Valine_leucine_and_isoleucine_degradation vv10380Tryptophan_metabolism vv10410Beta-alanine_metabolism vv10640Propanoate_metabolism vv10650Butanoate_metabolism	Metabolism.Primary metabolism.Lipid metabolism.Fatty acid metabolism.Fatty acid biosynthesis.Fatty acid elongation
vv10350Tyrosine_metabolism	9	156	3.32e-05		VIT_01s0011g01520	Vitvi01g00122	Peroxisomal 2,4-dienoyl-CoA reductase	E1_3_1_34	vv10062Fatty_acid_elongation_in_mitochondria vv44146Peroxisome	Metabolism.Primary metabolism.Lipid metabolism.Fatty acid metabolism.Fatty acid biosynthesis.Fatty acid elongation
vv10360Phenylalanine_metabolism	6	218	0.02133		VIT_12s0057g01200	Vitvi12g02504	Acetyl-CoA acetyltransferase, cytosolic 1	E2_3_1_9	vv10071Fatty_acid_metabolism vv10072Synthesis_and_degradation_of_ketone_bodies vv10280Valine_leucine_and_isoleucine_degradation vv10380Tryptophan_metabolism vv10620Pyruvate_metabolism vv10650Butanoate_metabolism	Metabolism.Primary metabolism.Lipid metabolism.Fatty acid metabolism
vv10380Tryptophan_metabolism	2	17	0.014		VIT_12s0057g01270	Vitvi12g02505	Acyl-CoA synthetase long-chain member 8	E6_2_1_3_LACS8	vv10071Fatty_acid_metabolism vv44146Peroxisome vv50104Group_translocators	Metabolism.Primary metabolism.Lipid metabolism.Fatty acid metabolism
vv10480Glutathione_metabolism	5	154	0.01876		VIT_09s0002g04170	Vitvi09g00342	Acyl-CoA synthetases (Acyl-activating enzyme 13)	E6_2_1_3	vv10071Fatty_acid_metabolism vv50104Group_translocators	Metabolism.Primary metabolism.Lipid metabolism.Fatty acid metabolism
vv10500Starch_and_sucrose_metabolism	11	362	0.001044		VIT_01s0011g02230	Vitvi01g00178	Para-hydroxybenzoate--polyprenyltransferase	K06125	vv10130Ubiquinone_biosynthesis	Metabolism.Primary metabolism.Coenzyme and prosthetic group metabolism.Biosynthesis of derivatives of dehydroquinic acid, shikimic acid and chorismic acid.Ubiquinone biosynthesis
vv10562Inositol_phosphate_metabolism	4	66	0.004597		VIT_09s0002g04150	Vitvi09g01596	Isochorismatase protein rutB	E3_3_2_1	vv10130Ubiquinone_biosynthesis	Metabolism.Primary metabolism.Coenzyme and prosthetic group metabolism.Biosynthesis of derivatives of dehydroquinic acid, shikimic acid and chorismic acid.Ubiquinone biosynthesis
vv10592alpha-Linolenic_acid_metabolism	10	72	6.72e-09		VIT_09s0002g04140	Vitvi09g00341	Isochorismatase protein rutB	E3_3_2_1	vv10130Ubiquinone_biosynthesis	Metabolism.Primary metabolism.Coenzyme and prosthetic group metabolism.Biosynthesis of derivatives of dehydroquinic acid, shikimic acid and chorismic acid.Ubiquinone biosynthesis
vv10650Butanoate_metabolism	3	76	0.04025		VIT_17s0000g05690	Vitvi17g00547	Isochorismate synthase 1, chloroplast precursor	E5_4_4_2	vv10130Ubiquinone_biosynthesis vv50101Channels_and_pores	Metabolism.Primary metabolism.Coenzyme and prosthetic group metabolism.Biosynthesis of derivatives of dehydroquinic acid, shikimic acid and chorismic acid.Ubiquinone biosynthesis
vv10670One_carbon_pool_by_folate	4	45	0.001243		VIT_17s0000g05750	Vitvi17g00551	Isochorismate synthase	E5_4_4_2	vv10130Ubiquinone_biosynthesis vv50101Channels_and_pores	Metabolism.Primary metabolism.Coenzyme and prosthetic group metabolism.Biosynthesis of derivatives of dehydroquinic acid, shikimic acid and chorismic acid.Ubiquinone biosynthesis
vv10770Pantothenate_and_CoA_biosynthesis	3	53	0.01655		VIT_09s0002g03960	Vitvi09g01591	Cytochrome c oxidase subunit 19	COX19	vv10190Oxidative_phosphorylation	Metabolism.Primary metabolism.Generation of metabolite precursors and energy.Electron transport.Respiratory-chain phosphorylation
vv10860Porphyrin_and_chlorophyll_metabolism	3	72	0.03533		VIT_18s0164g00030	Vitvi18g01431	ATP synthase delta chain, chloroplast precursor	K02113	vv10190Oxidative_phosphorylation vv10195Photosynthesis vv50131Primary_active_transporter_cat_A2_to_A4	Metabolism.Primary metabolism.Generation of metabolite precursors and energy.Electron transport.Respiratory-chain phosphorylation
vv10904Diterpenoid_biosynthesis	6	72	0.0001062		VIT_18s0086g00420	Vitvi18g02874	V-type H+-transporting ATPase 21kDa proteolipid subunit	K03661	vv10190Oxidative_phosphorylation vv44145Phagosome vv50131Primary_active_transporter_cat_A2_to_A4	Metabolism.Primary metabolism.Generation of metabolite precursors and energy.Electron transport.Respiratory-chain phosphorylation
vv10941Flavonoid_biosynthesis	5	185	0.03651		VIT_18s0086g00440	Vitvi18g01407	V-type H+-transporting ATPase 21kDa proteolipid subunit	K03661	vv10190Oxidative_phosphorylation vv44145Phagosome vv50131Primary_active_transporter_cat_A2_to_A4	Metabolism.Primary metabolism.Generation of metabolite precursors and energy.Electron transport.Respiratory-chain phosphorylation
vv10942Anthocyanin_biosynthesis	15	57	2.88e-16		VIT_18s0117g00010	Vitvi18g03043	V-type H+-transporting ATPase subunit G	K02152	vv10190Oxidative_phosphorylation vv44145Phagosome vv50131Primary_active_transporter_cat_A2_to_A4	Metabolism.Primary metabolism.Generation of metabolite precursors and energy.Electron transport.Respiratory-chain phosphorylation
vv10966Glucosinolate_biosynthesis	3	37	0.006596		VIT_17s0000g05540	Vitvi17g00527	H(+)-ATPase 11 AHA11	K01535	vv10190Oxidative_phosphorylation vv50131Primary_active_transporter_cat_A2_to_A4	Metabolism.Primary metabolism.Generation of metabolite precursors and energy.Electron transport.Respiratory-chain phosphorylation
vv11000Single_reactions	29	161	2.2e-16		VIT_18s0086g00310	Vitvi18g01398	H(+)-ATPase AHA10 (autoinhibited H(+)-ATPase isoform 10)	K01535	vv10190Oxidative_phosphorylation vv50131Primary_active_transporter_cat_A2_to_A4	Metabolism.Primary metabolism.Generation of metabolite precursors and energy.Electron transport.Respiratory-chain phosphorylation
vv11002Auxin_biosynthesis	4	95	0.01522		VIT_18s0086g00330	Vitvi18g02871	H(+)-ATPase AHA10 (autoinhibited H(+)-ATPase isoform 10)	K01535	vv10190Oxidative_phosphorylation vv50131Primary_active_transporter_cat_A2_to_A4	Metabolism.Primary metabolism.Generation of metabolite precursors and energy.Electron transport.Respiratory-chain phosphorylation
vv11030Glycan_structures-biosynthesis1	5	96	0.002919		VIT_18s0086g00530	Vitvi18g02882	H(+)-ATPase AHA10 (autoinhibited H(+)-ATPase isoform 10)	K01535	vv10190Oxidative_phosphorylation vv50131Primary_active_transporter_cat_A2_to_A4	Metabolism.Primary metabolism.Generation of metabolite precursors and energy.Electron transport.Respiratory-chain phosphorylation
vv23015mRNA_surveillance_pathway	6	129	0.001969		VIT_18s0041g00150	Vitvi18g01953	Quinone reductase [Vitis vinifera]	K03956	vv10190Oxidative_phosphorylation vv50134Primary_active_transporter_cat_D1	Metabolism.Primary metabolism.Generation of metabolite precursors and energy.Electron transport.Respiratory-chain phosphorylation
vv23018RNA_degradation	5	110	0.005076		VIT_09s0002g04010	Vitvi09g00328	Ferredoxin	K02639	vv10195Photosynthesis	Metabolism.Primary metabolism.Generation of metabolite precursors and energy.Photosynthesis.Photosynthetic-chain phosphorylation
vv23030DNA_replication	3	67	0.02965		VIT_01s0011g01850	Vitvi01g00145	Cytochrome c6 (ATC6)	K08906	vv10195Photosynthesis vv50105Transport_electron_carriers	Metabolism.Primary metabolism.Generation of metabolite precursors and energy.Photosynthesis.Photosynthetic-chain phosphorylation
vv23040Spliceosome	8	271	0.005747		VIT_18s0072g00750	Vitvi18g02989	Photosystem I P700 apoprotein A1 [Vitis vinifera]	K02689	vv10195Photosynthesis vv50105Transport_electron_carriers	Metabolism.Primary metabolism.Generation of metabolite precursors and energy.Photosynthesis.Photosystem I
vv23420Nucleotide_excision_repair	3	71	0.03415		VIT_09s0002g03890	Vitvi09g00320	Plastocyanin domain-containing protein	K02638	vv10195Photosynthesis vv50113Thylakoid_targeting_pathway	Metabolism.Primary metabolism.Generation of metabolite precursors and energy.Photosynthesis.Photosynthetic-chain phosphorylation
vv23430Mismatch_repair	3	46	0.01155		VIT_12s0057g00630	Vitvi12g02485	LHCB2.1 (Photosystem II light harvesting complex gene 2.1)	K08913	vv10196Photosynthesis_antenna_proteins vv50105Transport_electron_carriers	Metabolism.Primary metabolism.Generation of metabolite precursors and energy.Photosynthesis.Antenna proteins
vv23450Non_homologous_end_joining	2	17	0.014		VIT_01s0011g01460	Vitvi01g00115	AICARFT/IMPCHase bienzyme; MGS	K00602	vv10230Purine_metabolism vv10670One_carbon_pool_by_folate	Metabolism.Primary metabolism.Nucleobase, nucleoside, nucleotide, nucleic acid metabolism.Nucleotide metabolism.Purine metabolism
vv24120Ubiquitin_mediated_proteolysis	5	199	0.04705		VIT_01s0011g01290	Vitvi01g00103	N-carbamyl-L-amino acid amidohydrolase	E3_5_1_6	vv10240Pyrimidine_metabolism vv10410Beta-alanine_metabolism vv10770Pantothenate_and_CoA_biosynthesis	Metabolism.Primary metabolism.Nucleobase, nucleoside, nucleotide, nucleic acid metabolism.Nucleotide metabolism.Pyrimidine metabolism
vv30005Brassinosteroids_signaling	4	58	0.002969		VIT_18s0075g01010	Vitvi18g01822	Dihydrofolate reductase-thymidylate synthase	K13998	vv10240Pyrimidine_metabolism vv10670One_carbon_pool_by_folate vv10790Folate_biosynthesis	Metabolism.Primary metabolism.Nucleobase, nucleoside, nucleotide, nucleic acid metabolism.Nucleotide metabolism.Pyrimidine metabolism
vv30007Cytokinin_signaling	3	77	0.04153		VIT_17s0000g05060	Vitvi17g00479	Phytochelatin synthetase	E2_3_2_15	vv10251Glutamate_metabolism	Metabolism.Primary metabolism.Amino acid metabolism.Glutamate metabolism
vv30009Flower_development	10	194	3.07e-05		VIT_17s0000g05070	Vitvi17g00480	Phytochelatin synthetase	E2_3_2_15	vv10251Glutamate_metabolism	Metabolism.Primary metabolism.Amino acid metabolism.Glutamate metabolism
vv34070Phosphatidylinositol_signaling_system	3	80	0.0455		VIT_17s0000g05800	Vitvi17g00555	Delta-1-pyrroline-5-carboxylate dehydrogenase (P5CDH)	E1_5_1_12	vv10251Glutamate_metabolism vv10330Arginine_and_proline_metabolism	Metabolism.Primary metabolism.Amino acid metabolism.Glutamate metabolism
vv34626Plant-pathogen_interaction	11	349	0.0007842		VIT_01s0011g02200	Vitvi01g00175	Glutamine synthetase	E6_3_1_2	vv10251Glutamate_metabolism vv10550Peptidoglycan_biosynthesis vv10910Nitrogen_metabolism	Metabolism.Primary metabolism.Amino acid metabolism.Glutamate metabolism
vv34627R_proteins_from_Plant-pathogen_interaction	34	438	2.2e-16		VIT_17s0000g04910	Vitvi17g00453	L-asparaginase	E3_5_1_1	vv10252Alanine_and_aspartate_metabolism vv10910Nitrogen_metabolism	Metabolism.Primary metabolism.Amino acid metabolism.Alanine and aspartate metabolism
vv34710Circadian_rhythm	4	75	0.007046		VIT_01s0011g02280	Vitvi01g00183	Aminoacyl-tRNA synthetase	E6_1_1_7	vv10252Alanine_and_aspartate_metabolism vv20970Aminoacyl-tRNA_biosynthesis	Metabolism.Primary metabolism.Amino acid metabolism.Alanine and aspartate metabolism
vv40006Cell_wall	14	504	0.0005446		VIT_18s0157g00070	Vitvi18g01561	Alliin lyase precursor	E4_4_1_4	vv10272Cysteine_metabolism	Metabolism.Primary metabolism.Amino acid metabolism.Cysteine metabolism
vv44145Phagosome	6	136	0.002537		VIT_18s0157g00090	Vitvi18g01562	Alliin lyase precursor	E4_4_1_4	vv10272Cysteine_metabolism	Metabolism.Primary metabolism.Amino acid metabolism.Cysteine metabolism
vv44810Regulation_of_actin_cytoskeleton	10	386	0.005209		VIT_09s0002g03450	Vitvi09g00284	Taurine dioxygenase	E1_14_11_17	vv10272Cysteine_metabolism	Metabolism.Primary metabolism.Amino acid metabolism.Cysteine metabolism
vv50105Transport_electron_carriers	4	105	0.0209		VIT_09s0002g03460	Vitvi09g00285	Taurine dioxygenase	E1_14_11_17	vv10272Cysteine_metabolism	Metabolism.Primary metabolism.Amino acid metabolism.Cysteine metabolism
vv50109Incompletely_characterized_transport_systems	36	347	2.2e-16		VIT_18s0157g00060	Vitvi18g01558	Allinase	E4_4_1_4	vv10272Cysteine_metabolism	Metabolism.Primary metabolism.Amino acid metabolism.Cysteine metabolism
vv50110Protein_coat	9	220	0.000396		VIT_18s0157g00100	Vitvi18g01563	Alliin lyase	E4_4_1_4	vv10272Cysteine_metabolism	Metabolism.Primary metabolism.Amino acid metabolism.Cysteine metabolism
vv50122Porters_cat_7_to_17	25	234	2.2e-16		VIT_18s0157g00140	Vitvi18g01567	Alliin lyase	E4_4_1_4	vv10272Cysteine_metabolism	Metabolism.Primary metabolism.Amino acid metabolism.Cysteine metabolism
vv50123Porters_cat_18_to_29	8	217	0.00156		VIT_17s0000g04950	Vitvi17g00465	Steroid sulfotransferase	K01025	vv10272Cysteine_metabolism	Metabolism.Primary metabolism.Amino acid metabolism.Cysteine metabolism
vv50125Porters_cat_66_to_94	6	224	0.0239		VIT_18s0157g00170	Vitvi18g01570	Alliin lyase precursor	E4_4_1_4	vv10272Cysteine_metabolism	Metabolism.Primary metabolism.Amino acid metabolism.Cysteine metabolism
vv50131Primary_active_transporter_cat_A2_to_A4	10	213	6.49e-05		VIT_18s0157g00130	Vitvi18g01566	Allinase	E4_4_1_4	vv10272Cysteine_metabolism	Metabolism.Primary metabolism.Amino acid metabolism.Cysteine metabolism
vv50132Primary_active_transporter_cat_A5_to_A8	7	198	0.003768		VIT_18s0075g00280	Vitvi18g01737	Branched-chain amino acid aminotransferase	E2_6_1_42	vv10280Valine_leucine_and_isoleucine_degradation vv10290Valine_leucine_and_isoleucine_biosynthesis vv10770Pantothenate_and_CoA_biosynthesis	Metabolism.Primary metabolism.Amino acid metabolism.Valine, leucine, and isoleucine metabolism.Valine, leucine, and isoleucine catabolism
vv50133Primary_active_transporter_cat_A9_to_A18	6	256	0.04107		VIT_18s0072g00200	Vitvi18g02963	Histone-lysine N-methyltransferase ASHH1	E2_1_1_43ASHH1_1	vv10300Lysine_biosynthesis vv60056SET_PCG	Metabolism.Primary metabolism.Amino acid metabolism.Lysine metabolism
vv52010ABC_transporters	13	271	4.33e-06		VIT_18s0072g00210	Vitvi18g02964	Histone-lysine N-methyltransferase ASHH1	E2_1_1_43ASHH1_3	vv10300Lysine_biosynthesis vv60056SET_PCG	Metabolism.Primary metabolism.Amino acid metabolism.Lysine metabolism
vv60008AUXIAA	2	29	0.03532		VIT_18s0072g00220	Vitvi18g02965	Histone-lysine N-methyltransferase ASHH1	E2_1_1_43ASHH1_2	vv10300Lysine_biosynthesis vv60056SET_PCG	Metabolism.Primary metabolism.Amino acid metabolism.Lysine metabolism
vv60011BHLH	5	158	0.02064		VIT_18s0072g00940	Vitvi18g01670	Histidinol-phosphate aminotransferase, chloroplast precursor	E2_6_1_9	vv10340Histidine_metabolism vv10350Tyrosine_metabolism vv10360Phenylalanine_metabolism vv10400Phenylalanine_tyrosine_and_tryptophan_biosynthesis	Metabolism.Primary metabolism.Amino acid metabolism.Histidine metabolism
vv60040LIM	2	10	0.005647		VIT_09s0002g04300	Vitvi09g00358	Hydroxyphenylpyruvate reductase (HPPR)	E1_1_1_237	vv10350Tyrosine_metabolism vv10360Phenylalanine_metabolism	Metabolism.Primary metabolism.Amino acid metabolism.Aromatic amino acid metabolism.Tyrosine metabolism
vv60042MADS	5	76	0.001103		VIT_09s0002g04290	Vitvi09g00356	Hydroxyphenylpyruvate reductase (HPPR)	E1_1_1_237	vv10350Tyrosine_metabolism vv10360Phenylalanine_metabolism	Metabolism.Primary metabolism.Amino acid metabolism.Aromatic amino acid metabolism.Tyrosine metabolism
vv60044MYB	6	173	0.007769		VIT_18s0122g01150	Vitvi18g02902	Diphenol oxidase	E1_10_3_1	vv10350Tyrosine_metabolism vv50109Incompletely_characterized_transport_systems	Metabolism.Primary metabolism.Amino acid metabolism.Aromatic amino acid metabolism.Tyrosine metabolism
vv60048PHD	3	78	0.04284		VIT_18s0122g00250	Vitvi18g01488	Diphenol oxidase	E1_10_3_1	vv10350Tyrosine_metabolism vv50109Incompletely_characterized_transport_systems	Metabolism.Primary metabolism.Amino acid metabolism.Aromatic amino acid metabolism.Tyrosine metabolism
vv60054SAP	1	0	0.009558		VIT_18s0164g00110	Vitvi18g01439	Diphenol oxidase	E1_10_3_1	vv10350Tyrosine_metabolism vv50109Incompletely_characterized_transport_systems	Metabolism.Primary metabolism.Amino acid metabolism.Aromatic amino acid metabolism.Tyrosine metabolism
vv60056SET_PCG	5	59	0.0003747		VIT_18s0075g00230	Vitvi18g01733	Diphenol oxidase	E1_10_3_1	vv10350Tyrosine_metabolism vv50109Incompletely_characterized_transport_systems	Metabolism.Primary metabolism.Amino acid metabolism.Aromatic amino acid metabolism.Tyrosine metabolism
vv60061TCP	2	19	0.01698		VIT_18s0164g00170	Vitvi18g01447	Diphenol oxidase	E1_10_3_1	vv10350Tyrosine_metabolism vv50109Incompletely_characterized_transport_systems	Metabolism.Primary metabolism.Amino acid metabolism.Aromatic amino acid metabolism.Tyrosine metabolism
vv60062Trihelix	3	34	0.005298		VIT_18s0122g00170	Vitvi18g01490	Diphenol oxidase	E1_10_3_1	vv10350Tyrosine_metabolism vv50109Incompletely_characterized_transport_systems	Metabolism.Primary metabolism.Amino acid metabolism.Aromatic amino acid metabolism.Tyrosine metabolism
vv60071Orphans_far-red	4	67	0.004836		VIT_12s0057g01070	Vitvi12g00726	S-adenosyl-L-methionine:salicylic acid carboxyl methyltransferase	SAMTBSCMT	vv10360Phenylalanine_metabolism	Metabolism.Primary metabolism.Amino acid metabolism.Aromatic amino acid metabolism.Phenylalanine metabolism.Phenylalanine biosynthesis
vv60080Other_zf	3	36	0.006144		VIT_18s0072g00160	Vitvi18g01608	Peroxidase 12	E1_11_1_7	vv10360Phenylalanine_metabolism vv10680Methane_metabolism	Metabolism.Primary metabolism.Amino acid metabolism.Aromatic amino acid metabolism.Phenylalanine metabolism.Phenylalanine biosynthesis
					VIT_09s0002g04460	Vitvi09g01604	Peroxidase 48 (Atperox P48)	E1_11_1_7	vv10360Phenylalanine_metabolism vv10680Methane_metabolism	Metabolism.Primary metabolism.Amino acid metabolism.Aromatic amino acid metabolism.Phenylalanine metabolism.Phenylalanine biosynthesis
					VIT_01s0011g01890	Vitvi01g00148	Glutathione S-transferase, C-terminal	E2_5_1_18	vv10480Glutathione_metabolism	Metabolism.Primary metabolism.Coenzyme and prosthetic group metabolism.Peptide derived compounds biosynthesis.Glutathione metabolism
					VIT_18s0072g00320	Vitvi18g01623	Glutathione S-transferase 25 GSTU7	E2_5_1_18_GSTU7	vv10480Glutathione_metabolism	Metabolism.Primary metabolism.Coenzyme and prosthetic group metabolism.Peptide derived compounds biosynthesis.Glutathione metabolism
					VIT_01s0011g01900	Vitvi01g00149	Glutathione S-transferase, C-terminal	E2_5_1_18	vv10480Glutathione_metabolism	Metabolism.Primary metabolism.Coenzyme and prosthetic group metabolism.Peptide derived compounds biosynthesis.Glutathione metabolism
					VIT_18s0075g00330	Vitvi18g01745	Sucrose-phosphate synthase	E2_4_1_14	vv10500Starch_and_sucrose_metabolism	Metabolism.Primary metabolism.Carbohydrate metabolism.Polysaccharide metabolism.Starch and sucrose metabolism.Sucrose biosynthesis
					VIT_17s0000g05030	Vitvi17g01440	Alpha-1,4-glucan-protein synthase 1	E2_4_1_113	vv10500Starch_and_sucrose_metabolism	Metabolism.Primary metabolism.Carbohydrate metabolism.Polysaccharide metabolism.Starch and sucrose metabolism
					VIT_12s0057g01480	Vitvi12g00770	Glucose-1-phosphate adenylyltransferase small subunit, chloroplast	E2_7_7_27	vv10500Starch_and_sucrose_metabolism	Metabolism.Primary metabolism.Carbohydrate metabolism.Polysaccharide metabolism.Starch and sucrose metabolism
					VIT_18s0075g00410	Vitvi18g03017	Sucrose-phosphate synthase - like protein	E2_4_1_14	vv10500Starch_and_sucrose_metabolism	Metabolism.Primary metabolism.Carbohydrate metabolism.Polysaccharide metabolism.Starch and sucrose metabolism.Sucrose biosynthesis
					VIT_18s0075g00350	Vitvi18g03015	Sucrose-phosphate synthase isoform C	E2_4_1_14	vv10500Starch_and_sucrose_metabolism	Metabolism.Primary metabolism.Carbohydrate metabolism.Polysaccharide metabolism.Starch and sucrose metabolism.Sucrose biosynthesis
					VIT_12s0057g00700	Vitvi12g00686	Glucan endo-1,3-beta-glucosidase 3 precursor	E3_2_1_39	vv10500Starch_and_sucrose_metabolism	Metabolism.Primary metabolism.Carbohydrate metabolism.Polysaccharide metabolism.Starch and sucrose metabolism
					VIT_18s0075g00340	Vitvi18g03014	Sucrose-phosphate synthase - like protein	E2_4_1_14	vv10500Starch_and_sucrose_metabolism	Metabolism.Primary metabolism.Carbohydrate metabolism.Polysaccharide metabolism.Starch and sucrose metabolism.Sucrose biosynthesis
					VIT_12s0057g00990	Vitvi12g00716	Beta 1,2 N-acetylglucosaminyltransferase	E2_4_1_143	vv10510N-Glycan_biosynthesis vv11030Glycan_structures-biosynthesis1	Metabolism.Primary metabolism.Carbohydrate metabolism.Oligosaccharide metabolism.N-Glycan metabolism.N-Glycan biosynthesis
					VIT_18s0157g00210	Vitvi18g01574	Inositol-1,4,5-trisphosphate 5-Phosphatase	E3_1_3_56	vv10562Inositol_phosphate_metabolism vv34070Phosphatidylinositol_signaling_system	Metabolism.Primary metabolism.Carbohydrate metabolism.Monosaccharide metabolism.Inositol phosphate metabolism
					VIT_17s0000g04780	Vitvi17g00441	Phosphatidylinositol 4-kinase type-II	K13711	vv10562Inositol_phosphate_metabolism vv34070Phosphatidylinositol_signaling_system	Metabolism.Primary metabolism.Carbohydrate metabolism.Monosaccharide metabolism.Inositol phosphate metabolism
					VIT_01s0011g01800	Vitvi01g00140	Inositol monophosphatase family protein	E3_1_3_25	vv10562Inositol_phosphate_metabolism vv34070Phosphatidylinositol_signaling_system	Metabolism.Primary metabolism.Carbohydrate metabolism.Monosaccharide metabolism.Inositol phosphate metabolism
					VIT_18s0086g00710	Vitvi18g01427	1-phosphatidylinositol-3-phosphate 5-kinase	K00921	vv10562Inositol_phosphate_metabolism vv44145Phagosome vv44810Regulation_of_actin_cytoskeleton	Metabolism.Primary metabolism.Carbohydrate metabolism.Monosaccharide metabolism.Inositol phosphate metabolism
					VIT_18s0041g02070	Vitvi18g02142	12-oxophytodienoate reductase 1	E1_3_1_42	vv10592alpha-Linolenic_acid_metabolism	Metabolism.Primary metabolism.Lipid metabolism.Fatty acid metabolism.Alpha-linolenic acid metabolism
					VIT_18s0041g02090	Vitvi18g03163	12-oxophytodienoate reductase 1	E1_3_1_42	vv10592alpha-Linolenic_acid_metabolism	Metabolism.Primary metabolism.Lipid metabolism.Fatty acid metabolism.Alpha-linolenic acid metabolism
					VIT_18s0041g02040	Vitvi18g02140	12-oxophytodienoate reductase	E1_3_1_42	vv10592alpha-Linolenic_acid_metabolism	Metabolism.Primary metabolism.Lipid metabolism.Fatty acid metabolism.Alpha-linolenic acid metabolism
					VIT_18s0041g02260	Vitvi18g02154	12-oxophytodienoate reductase 2	E1_3_1_42	vv10592alpha-Linolenic_acid_metabolism	Metabolism.Primary metabolism.Lipid metabolism.Fatty acid metabolism.Alpha-linolenic acid metabolism
					VIT_18s0041g02060	Vitvi18g03161	12-oxophytodienoate reductase 2	E1_3_1_42	vv10592alpha-Linolenic_acid_metabolism	Metabolism.Primary metabolism.Lipid metabolism.Fatty acid metabolism.Alpha-linolenic acid metabolism
					VIT_18s0041g02020	Vitvi18g02139	12-oxophytodienoate reductase 2	E1_3_1_42	vv10592alpha-Linolenic_acid_metabolism	Metabolism.Primary metabolism.Lipid metabolism.Fatty acid metabolism.Alpha-linolenic acid metabolism
					VIT_12s0057g01060	Vitvi12g00725	Jasmonate O-methyltransferase	E2_1_1_141	vv10592alpha-Linolenic_acid_metabolism	Metabolism.Primary metabolism.Lipid metabolism.Fatty acid metabolism.Alpha-linolenic acid metabolism
					VIT_18s0041g02010	Vitvi18g02138	12-oxophytodienoate reductase 1	E1_3_1_42	vv10592alpha-Linolenic_acid_metabolism	Metabolism.Primary metabolism.Lipid metabolism.Fatty acid metabolism.Alpha-linolenic acid metabolism
					VIT_18s0041g02080	Vitvi18g03162	12-oxophytodienoate reductase 2	E1_3_1_42	vv10592alpha-Linolenic_acid_metabolism	Metabolism.Primary metabolism.Lipid metabolism.Fatty acid metabolism.Alpha-linolenic acid metabolism
					VIT_17s0000g05350	Vitvi17g00506	5-formyltetrahydrofolate cycloligase	E6_3_3_2	vv10670One_carbon_pool_by_folate	Metabolism.Cellular metabolism.One-carbon metabolism
					VIT_18s0072g00300	Vitvi18g01620	5-formyltetrahydrofolate cycloligase	E6_3_3_2	vv10670One_carbon_pool_by_folate	Metabolism.Cellular metabolism.One-carbon metabolism
					VIT_18s0041g01870	Vitvi18g02132	4-Phosphopantetheine adenylyltransferase	E2_7_7_3	vv10770Pantothenate_and_CoA_biosynthesis	Metabolism.Primary metabolism.Coenzyme and prosthetic group metabolism.Pantothenate and CoA metabolism
					VIT_18s0041g00850	Vitvi18g03116	Non-symbiotic hemoglobin class 1	C01708	vv10860Porphyrin_and_chlorophyll_metabolism	Metabolism.Primary metabolism.Cofactor metabolism.Tetrapyrrole metabolism
					VIT_18s0041g00940	Vitvi18g03118	Non-symbiotic hemoglobin class 1	C01708	vv10860Porphyrin_and_chlorophyll_metabolism	Metabolism.Primary metabolism.Cofactor metabolism.Tetrapyrrole metabolism
					VIT_18s0041g01030	Vitvi18g03120	Non-symbiotic hemoglobin class 1	C01708	vv10860Porphyrin_and_chlorophyll_metabolism	Metabolism.Primary metabolism.Cofactor metabolism.Tetrapyrrole metabolism
					VIT_18s0072g00580	Vitvi18g01643	Taxadiene 5-alpha-hydroxylase	E1_14_99_37	vv10904Diterpenoid_biosynthesis	Metabolism.Secondary metabolism.Terpenoid metabolism.Diterpenoid metabolism.Diterpenoid biosynthesis
					VIT_18s0041g01800	Vitvi18g02124	Taxadiene 5-alpha-hydroxylase	E1_14_99_37	vv10904Diterpenoid_biosynthesis	Metabolism.Secondary metabolism.Terpenoid metabolism.Diterpenoid metabolism.Diterpenoid biosynthesis
					VIT_18s0041g01820	Vitvi18g02127	Taxane 13-alpha-hydroxylase	E1_14_13_77	vv10904Diterpenoid_biosynthesis	Metabolism.Secondary metabolism.Terpenoid metabolism.Diterpenoid metabolism.Diterpenoid biosynthesis
					VIT_18s0041g01500	Vitvi18g03138	Taxadiene 5-alpha-hydroxylase	E1_14_99_37	vv10904Diterpenoid_biosynthesis	Metabolism.Secondary metabolism.Terpenoid metabolism.Diterpenoid metabolism.Diterpenoid biosynthesis
					VIT_18s0041g01590	Vitvi18g02103	Taxane 10-beta-hydroxylase	E1_14_13_76	vv10904Diterpenoid_biosynthesis	Metabolism.Secondary metabolism.Terpenoid metabolism.Diterpenoid metabolism.Diterpenoid biosynthesis.Taxol biosynthesis
					VIT_18s0041g01810	Vitvi18g02126	Taxadiene 5-alpha-hydroxylase	E1_14_99_37	vv10904Diterpenoid_biosynthesis	Metabolism.Secondary metabolism.Terpenoid metabolism.Diterpenoid metabolism.Diterpenoid biosynthesis
					VIT_18s0041g00980	Vitvi18g02039	UDP-glucose: anthocyanidin 5,3-O-glucosyltransferase	E2_4_1_238	vv10941Flavonoid_biosynthesis vv10942Anthocyanin_biosynthesis	Metabolism.Secondary metabolism.Phenylpropanoid metabolism.Flavonoid metabolism.Flavonoid biosynthesis.Anthocyanin biosynthesis
					VIT_18s0041g00840	Vitvi18g02021	UDP-glucose: anthocyanidin 5,3-O-glucosyltransferase	E2_4_1_238	vv10941Flavonoid_biosynthesis vv10942Anthocyanin_biosynthesis	Metabolism.Secondary metabolism.Phenylpropanoid metabolism.Flavonoid metabolism.Flavonoid biosynthesis.Anthocyanin biosynthesis
					VIT_18s0041g00950	Vitvi18g02032	UDP-glucose: anthocyanidin 5,3-O-glucosyltransferase	E2_4_1_238	vv10941Flavonoid_biosynthesis vv10942Anthocyanin_biosynthesis	Metabolism.Secondary metabolism.Phenylpropanoid metabolism.Flavonoid metabolism.Flavonoid biosynthesis.Anthocyanin biosynthesis
					VIT_18s0041g01010	Vitvi18g02043	UDP-glucose: anthocyanidin 5,3-O-glucosyltransferase	E2_4_1_238	vv10941Flavonoid_biosynthesis vv10942Anthocyanin_biosynthesis	Metabolism.Secondary metabolism.Phenylpropanoid metabolism.Flavonoid metabolism.Flavonoid biosynthesis.Anthocyanin biosynthesis
					VIT_18s0041g00930	Vitvi18g02031	UDP-glucose: anthocyanidin 5,3-O-glucosyltransferase	E2_4_1_238	vv10941Flavonoid_biosynthesis vv10942Anthocyanin_biosynthesis	Metabolism.Secondary metabolism.Phenylpropanoid metabolism.Flavonoid metabolism.Flavonoid biosynthesis.Anthocyanin biosynthesis
					VIT_18s0041g00810	Vitvi18g03115	UDP-glucose: anthocyanidin 5,3-O-glucosyltransferase	RHGT1	vv10942Anthocyanin_biosynthesis	Metabolism.Secondary metabolism.Phenylpropanoid metabolism.Flavonoid metabolism.Flavonoid biosynthesis.Anthocyanin biosynthesis.Anthocyanin-glycoside biosynthesis
					VIT_18s0041g00910	Vitvi18g02029	UDP-glucose: anthocyanidin 5,3-O-glucosyltransferase	RHGT1	vv10942Anthocyanin_biosynthesis	Metabolism.Secondary metabolism.Phenylpropanoid metabolism.Flavonoid metabolism.Flavonoid biosynthesis.Anthocyanin biosynthesis.Anthocyanin-glycoside biosynthesis
					VIT_18s0041g01000	Vitvi18g02041	UDP-glucose: anthocyanidin 5,3-O-glucosyltransferase	RHGT1	vv10942Anthocyanin_biosynthesis	Metabolism.Secondary metabolism.Phenylpropanoid metabolism.Flavonoid metabolism.Flavonoid biosynthesis.Anthocyanin biosynthesis.Anthocyanin-glycoside biosynthesis
					VIT_18s0041g00710	Vitvi18g02012	UDP-glucose: anthocyanidin 5,3-O-glucosyltransferase	RHGT1	vv10942Anthocyanin_biosynthesis	Metabolism.Secondary metabolism.Phenylpropanoid metabolism.Flavonoid metabolism.Flavonoid biosynthesis.Anthocyanin biosynthesis.Anthocyanin-glycoside biosynthesis
					VIT_18s0041g00920	Vitvi18g02030	UDP-glucose: anthocyanidin 5,3-O-glucosyltransferase	RHGT1	vv10942Anthocyanin_biosynthesis	Metabolism.Secondary metabolism.Phenylpropanoid metabolism.Flavonoid metabolism.Flavonoid biosynthesis.Anthocyanin biosynthesis.Anthocyanin-glycoside biosynthesis
					VIT_18s0041g00740	Vitvi18g02014	UDP-glucose: anthocyanidin 5,3-O-glucosyltransferase	RHGT1	vv10942Anthocyanin_biosynthesis	Metabolism.Secondary metabolism.Phenylpropanoid metabolism.Flavonoid metabolism.Flavonoid biosynthesis.Anthocyanin biosynthesis.Anthocyanin-glycoside biosynthesis
					VIT_18s0041g00830	Vitvi18g02020	UDP-glucose: anthocyanidin 5,3-O-glucosyltransferase	RHGT1	vv10942Anthocyanin_biosynthesis	Metabolism.Secondary metabolism.Phenylpropanoid metabolism.Flavonoid metabolism.Flavonoid biosynthesis.Anthocyanin biosynthesis.Anthocyanin-glycoside biosynthesis
					VIT_18s0041g00890	Vitvi18g02025	UDP-glucose: anthocyanidin 5,3-O-glucosyltransferase	RHGT1	vv10942Anthocyanin_biosynthesis	Metabolism.Secondary metabolism.Phenylpropanoid metabolism.Flavonoid metabolism.Flavonoid biosynthesis.Anthocyanin biosynthesis.Anthocyanin-glycoside biosynthesis
					VIT_18s0041g01080	Vitvi18g03122	Anthocyanidin 5,3-O-glucosyltransferase	RHGT1	vv10942Anthocyanin_biosynthesis	Metabolism.Secondary metabolism.Phenylpropanoid metabolism.Flavonoid metabolism.Flavonoid biosynthesis.Anthocyanin biosynthesis
					VIT_18s0041g00800	Vitvi18g02018	UDP-glucose: anthocyanidin 5,3-O-glucosyltransferase	RHGT1	vv10942Anthocyanin_biosynthesis	Metabolism.Secondary metabolism.Phenylpropanoid metabolism.Flavonoid metabolism.Flavonoid biosynthesis.Anthocyanin biosynthesis.Anthocyanin-glycoside biosynthesis
					VIT_18s0072g01250	Vitvi18g01711	Desulfoglucosinolate sulfotransferase 16	K11821	vv10966Glucosinolate_biosynthesis	Metabolism.Secondary metabolism.Primary amino acids derivated metabolism.Glucosinolate metabolism
					VIT_18s0072g01240	Vitvi18g01708	Desulfoglucosinolate sulfotransferase 16	K11821	vv10966Glucosinolate_biosynthesis	Metabolism.Secondary metabolism.Primary amino acids derivated metabolism.Glucosinolate metabolism
					VIT_17s0000g04930	Vitvi17g00460	Desulfo-glucosinolate sulfotransferase 18	SOT18	vv10966Glucosinolate_biosynthesis	Metabolism.Secondary metabolism.Primary amino acids derivated metabolism.Glucosinolate metabolism
					VIT_18s0041g00350	Vitvi18g01970	Dienelactone hydrolase	E3_1_1_45	vv11000Single_reactions	Metabolism.single reactions
					VIT_18s0075g00690	Vitvi18g01780	flavin-containing monooxygenase	E1_14_13_8	vv11000Single_reactions	Metabolism.single reactions
					VIT_18s0122g00390	Vitvi18g01487	Laccase	E1_10_3_2	vv11000Single_reactions vv50109Incompletely_characterized_transport_systems	Metabolism.single reactions
					VIT_18s0075g00980	Vitvi18g03040	Laccase	E1_10_3_2	vv11000Single_reactions vv50109Incompletely_characterized_transport_systems	Metabolism.single reactions
					VIT_18s0075g00950	Vitvi18g03038	Laccase	E1_10_3_2	vv11000Single_reactions vv50109Incompletely_characterized_transport_systems	Metabolism.single reactions
					VIT_18s0075g00810	Vitvi18g03033	Laccase	E1_10_3_2	vv11000Single_reactions vv50109Incompletely_characterized_transport_systems	Metabolism.single reactions
					VIT_18s0122g00520	Vitvi18g01479	Laccase	E1_10_3_2	vv11000Single_reactions vv50109Incompletely_characterized_transport_systems	Metabolism.single reactions
					VIT_18s0075g00830	Vitvi18g03035	Laccase	E1_10_3_2	vv11000Single_reactions vv50109Incompletely_characterized_transport_systems	Metabolism.single reactions
					VIT_18s0075g00580	Vitvi18g03024	Laccase	E1_10_3_2	vv11000Single_reactions vv50109Incompletely_characterized_transport_systems	Metabolism.single reactions
					VIT_18s0164g00100	Vitvi18g01438	Laccase	E1_10_3_2	vv11000Single_reactions vv50109Incompletely_characterized_transport_systems	Metabolism.single reactions
					VIT_18s0164g00080	Vitvi18g01437	Laccase	E1_10_3_2	vv11000Single_reactions vv50109Incompletely_characterized_transport_systems	Metabolism.single reactions
					VIT_18s0075g00960	Vitvi18g03039	Laccase	E1_10_3_2	vv11000Single_reactions vv50109Incompletely_characterized_transport_systems	Metabolism.single reactions
					VIT_18s0075g00600	Vitvi18g01770	Laccase	E1_10_3_2	vv11000Single_reactions vv50109Incompletely_characterized_transport_systems	Metabolism.single reactions
					VIT_18s0075g00780	Vitvi18g03032	Laccase	E1_10_3_2	vv11000Single_reactions vv50109Incompletely_characterized_transport_systems	Metabolism.single reactions
					VIT_18s0122g00690	Vitvi18g02906	Laccase	E1_10_3_2	vv11000Single_reactions vv50109Incompletely_characterized_transport_systems	Metabolism.single reactions
					VIT_18s0117g00480	Vitvi18g03061	Laccase	E1_10_3_2	vv11000Single_reactions vv50109Incompletely_characterized_transport_systems	Metabolism.single reactions
					VIT_18s0075g00530	Vitvi18g03021	Laccase	E1_10_3_2	vv11000Single_reactions vv50109Incompletely_characterized_transport_systems	Metabolism.single reactions
					VIT_18s0122g00420	Vitvi18g01482	Laccase	E1_10_3_2	vv11000Single_reactions vv50109Incompletely_characterized_transport_systems	Metabolism.single reactions
					VIT_18s0075g00620	Vitvi18g03026	Laccase	E1_10_3_2	vv11000Single_reactions vv50109Incompletely_characterized_transport_systems	Metabolism.single reactions
					VIT_18s0117g00550	Vitvi18g03065	Laccase	E1_10_3_2	vv11000Single_reactions vv50109Incompletely_characterized_transport_systems	Metabolism.single reactions
					VIT_18s0117g00450	Vitvi18g03058	Laccase	E1_10_3_2	vv11000Single_reactions vv50109Incompletely_characterized_transport_systems	Metabolism.single reactions
					VIT_18s0075g00630	Vitvi18g03027	Laccase	E1_10_3_2	vv11000Single_reactions vv50109Incompletely_characterized_transport_systems	Metabolism.single reactions
					VIT_18s0075g01030	Vitvi18g03041	Laccase	E1_10_3_2	vv11000Single_reactions vv50109Incompletely_characterized_transport_systems	Metabolism.single reactions
					VIT_18s0075g00590	Vitvi18g03025	Laccase	E1_10_3_2	vv11000Single_reactions vv50109Incompletely_characterized_transport_systems	Metabolism.single reactions
					VIT_18s0117g00590	Vitvi18g03067	Laccase	E1_10_3_2	vv11000Single_reactions vv50109Incompletely_characterized_transport_systems	Metabolism.single reactions
					VIT_18s0075g01090	Vitvi18g01839	Laccase	E1_10_3_2	vv11000Single_reactions vv50109Incompletely_characterized_transport_systems	Metabolism.single reactions
					VIT_18s0075g00700	Vitvi18g03028	Laccase	E1_10_3_2	vv11000Single_reactions vv50109Incompletely_characterized_transport_systems	Metabolism.single reactions
					VIT_18s0075g00540	Vitvi18g03022	Laccase	E1_10_3_2	vv11000Single_reactions vv50109Incompletely_characterized_transport_systems	Metabolism.single reactions
					VIT_18s0075g00670	Vitvi18g01778	Laccase	E1_10_3_2	vv11000Single_reactions vv50109Incompletely_characterized_transport_systems	Metabolism.single reactions
					VIT_18s0041g02390	Vitvi18g03177	Aldehyde oxidase 1	E1_2_3_7	vv11002Auxin_biosynthesis	Signaling.Hormone Signaling.Auxin Signaling.Auxin metabolism
					VIT_18s0041g02410	Vitvi18g02167	Aldehyde oxidase 1	E1_2_3_7	vv11002Auxin_biosynthesis	Signaling.Hormone Signaling.Auxin Signaling.Auxin metabolism
					VIT_18s0041g02430	Vitvi18g02171	Aldehyde oxidase 1	E1_2_3_7	vv11002Auxin_biosynthesis	Signaling.Hormone Signaling.Auxin Signaling.Auxin metabolism
					VIT_18s0041g02400	Vitvi18g03178	Aldehyde oxidase	E1_2_3_7	vv11002Auxin_biosynthesis	Signaling.Hormone Signaling.Auxin Signaling.Auxin metabolism
					VIT_12s0057g01410	Vitvi12g00764	Exostosin	K02366	vv11030Glycan_structures-biosynthesis1	Metabolism.Primary metabolism.Carbohydrate metabolism.Oligosaccharide metabolism.Glycan metabolism.Glycan structures-biosynthesis1
					VIT_12s0057g01420	Vitvi12g00765	Exostosin	K02366	vv11030Glycan_structures-biosynthesis1	Metabolism.Primary metabolism.Carbohydrate metabolism.Oligosaccharide metabolism.Glycan metabolism.Glycan structures-biosynthesis1
					VIT_01s0011g01600	Vitvi01g00131	Exostosin	K02366	vv11030Glycan_structures-biosynthesis1	Metabolism.Primary metabolism.Carbohydrate metabolism.Oligosaccharide metabolism.Glycan metabolism.Glycan structures-biosynthesis1
					VIT_18s0086g00690	Vitvi18g01426	Exostosin	K02366	vv11030Glycan_structures-biosynthesis1	Metabolism.Primary metabolism.Carbohydrate metabolism.Oligosaccharide metabolism.Glycan metabolism.Glycan structures-biosynthesis1
					VIT_18s0075g00790	Vitvi18g01793	Regulator of nonsense transcripts 3 UPF3	K14328	vv23013RNA_transport vv23015mRNA_surveillance_pathway	Metabolism.Primary metabolism.Nucleobase, nucleoside, nucleotide, nucleic acid metabolism.Nucleic acid metabolism.RNA metabolism.RNA catabolism
					VIT_18s0075g00710	Vitvi18g01785	Regulator of nonsense transcripts 3 UPF3	K14328	vv23013RNA_transport vv23015mRNA_surveillance_pathway	Metabolism.Primary metabolism.Nucleobase, nucleoside, nucleotide, nucleic acid metabolism.Nucleic acid metabolism.RNA metabolism.RNA catabolism
					VIT_17s0000g05080	Vitvi17g00482	Cleavage stimulation factor subunit 1	K14406	vv23015mRNA_surveillance_pathway	Metabolism.Primary metabolism.Nucleobase, nucleoside, nucleotide, nucleic acid metabolism.Nucleic acid metabolism.RNA metabolism.RNA processing
					VIT_09s0002g03380	Vitvi09g00277	Poly(A) polymerase	K14376	vv23015mRNA_surveillance_pathway	Metabolism.Primary metabolism.Nucleobase, nucleoside, nucleotide, nucleic acid metabolism.Nucleic acid metabolism.RNA metabolism.RNA catabolism.RNA surveillance
					VIT_18s0072g01010	Vitvi18g01678	Peptide chain release factor eRF subunit 1	K03265	vv23015mRNA_surveillance_pathway	Metabolism.Primary metabolism.Protein metabolism and modification.Protein synthesis.Translation
					VIT_17s0000g05330	Vitvi17g00505	Serine/threonine protein phosphatase PP2A-5 catalytic subunit (PP2A5)	K04382	vv23015mRNA_surveillance_pathway vv34020Calcium_signaling_pathway	Signaling.Signaling pathway.Calcium sensors and Signaling
					VIT_09s0002g03930	Vitvi09g00322	Chaperonin GroEL	K04077	vv23018RNA_degradation	Metabolism.Primary metabolism.Nucleobase, nucleoside, nucleotide, nucleic acid metabolism.Nucleic acid metabolism.RNA metabolism.RNA catabolism
					VIT_18s0072g00870	Vitvi18g01665	Exosome complex component RRP45	K03678	vv23018RNA_degradation	Metabolism.Primary metabolism.Nucleobase, nucleoside, nucleotide, nucleic acid metabolism.Nucleic acid metabolism.RNA metabolism.RNA catabolism
					VIT_18s0072g00710	Vitvi18g01654	U6 snRNA-associated Sm-like protein LSm3	K12622	vv23018RNA_degradation vv23040Spliceosome	Metabolism.Primary metabolism.Nucleobase, nucleoside, nucleotide, nucleic acid metabolism.Nucleic acid metabolism.RNA metabolism.RNA catabolism
					VIT_18s0075g00260	Vitvi18g01736	Molecular chaperone DnaK	K04043	vv23018RNA_degradation vv50101Channels_and_pores	Metabolism.Primary metabolism.Nucleobase, nucleoside, nucleotide, nucleic acid metabolism.Nucleic acid metabolism.RNA metabolism.RNA catabolism
					VIT_17s0000g04830	Vitvi17g00445	DNA Polymerase epsilon, subunit B	K02325	vv23030DNA_replication vv23410Base_excision_repair vv23420Nucleotide_excision_repair	Metabolism.Primary metabolism.Nucleobase, nucleoside, nucleotide, nucleic acid metabolism.Nucleic acid metabolism.DNA metabolism.DNA replication
					VIT_18s0041g00960	Vitvi18g02033	Replication factor A 1, rfa1	K07466	vv23030DNA_replication vv23420Nucleotide_excision_repair vv23430Mismatch_repair vv23440Homologous_recombination	Metabolism.Primary metabolism.Nucleobase, nucleoside, nucleotide, nucleic acid metabolism.Nucleic acid metabolism.DNA metabolism.DNA replication
					VIT_18s0041g00870	Vitvi18g02024	Replication factor A 1, rfa1	K07466	vv23030DNA_replication vv23420Nucleotide_excision_repair vv23430Mismatch_repair vv23440Homologous_recombination	Metabolism.Primary metabolism.Nucleobase, nucleoside, nucleotide, nucleic acid metabolism.Nucleic acid metabolism.DNA metabolism.DNA replication
					VIT_18s0117g00530	Vitvi18g03063	Splicing factor 3A subunit 3	K12827	vv23040Spliceosome	Metabolism.Primary metabolism.Nucleobase, nucleoside, nucleotide, nucleic acid metabolism.Nucleic acid metabolism.RNA metabolism.RNA processing.mRNA processing.mRNA splicing
					VIT_18s0075g01080	Vitvi18g03042	Small nuclear ribonucleoprotein D3	K11088	vv23040Spliceosome	Metabolism.Primary metabolism.Nucleobase, nucleoside, nucleotide, nucleic acid metabolism.Nucleic acid metabolism.RNA metabolism.RNA processing.mRNA processing.mRNA splicing
					VIT_01s0011g02040	Vitvi01g00161	Splicing factor 3A subunit 1	K12825	vv23040Spliceosome	Metabolism.Primary metabolism.Nucleobase, nucleoside, nucleotide, nucleic acid metabolism.Nucleic acid metabolism.RNA metabolism.RNA processing.mRNA processing.mRNA splicing
					VIT_18s0117g00150	Vitvi18g01859	Heterogeneous nuclear ribonucleoprotein A1/A3	K12741	vv23040Spliceosome	Metabolism.Primary metabolism.Nucleobase, nucleoside, nucleotide, nucleic acid metabolism.Nucleic acid metabolism.RNA metabolism.RNA processing.mRNA processing.mRNA splicing
					VIT_12s0057g01280	Vitvi12g00750	Heterogeneous nuclear ribonucleoprotein A1/A3	K12741	vv23040Spliceosome	Metabolism.Primary metabolism.Nucleobase, nucleoside, nucleotide, nucleic acid metabolism.Nucleic acid metabolism.RNA metabolism.RNA processing.mRNA processing.mRNA splicing
					VIT_18s0041g01230	Vitvi18g02066	Heat shock protein 70	K03283	vv23040Spliceosome vv24141Protein_processing_in_endoplasmic_reticulum vv50101Channels_and_pores	Metabolism.Primary metabolism.Protein metabolism and modification.Protein folding.Chaperone-mediated protein folding.HSP-mediated protein folding
					VIT_09s0002g04680	Vitvi09g00392	Heat shock protein 91	HSP91	vv23040Spliceosome vv50101Channels_and_pores	Metabolism.Primary metabolism.Protein metabolism and modification.Protein folding.Chaperone-mediated protein folding.HSP-mediated protein folding
					VIT_18s0086g00280	Vitvi18g02869	DNA mismatch repair protein MSH3	K08736	vv23430Mismatch_repair	Metabolism.Primary metabolism.Nucleobase, nucleoside, nucleotide, nucleic acid metabolism.Nucleic acid metabolism.DNA metabolism.DNA recombination and repair.repair.Mismatch repair
					VIT_18s0041g00380	Vitvi18g01973	Double strand break repair protein (XRCC4)	K10886	vv23450Non_homologous_end_joining	Metabolism.Primary metabolism.Nucleobase, nucleoside, nucleotide, nucleic acid metabolism.Nucleic acid metabolism.DNA metabolism.Non homologous end joining
					VIT_18s0041g00370	Vitvi18g03100	Double strand break repair protein (XRCC4)	K10886	vv23450Non_homologous_end_joining	Metabolism.Primary metabolism.Nucleobase, nucleoside, nucleotide, nucleic acid metabolism.Nucleic acid metabolism.DNA metabolism.Non homologous end joining
					VIT_18s0086g00260	Vitvi18g01391	E3 ubiquitin-protein ligase TRIP12	K10590	vv24120Ubiquitin_mediated_proteolysis	Metabolism.Primary metabolism.Protein metabolism and modification.Proteolysis.cytoplasmic and nuclear protein degradation.Ubiquitin-mediated proteolysis
					VIT_17s0000g05820	Vitvi17g00557	Ubiquitin-conjugating enzyme E2 A	K10573	vv24120Ubiquitin_mediated_proteolysis	Metabolism.Primary metabolism.Protein metabolism and modification.Proteolysis.cytoplasmic and nuclear protein degradation.Ubiquitin-mediated proteolysis
					VIT_18s0117g00620	Vitvi18g01912	Cullin-1	K03347	vv24120Ubiquitin_mediated_proteolysis vv30003Auxin_signaling	Metabolism.Primary metabolism.Protein metabolism and modification.Proteolysis.cytoplasmic and nuclear protein degradation.Ubiquitin-mediated proteolysis
					VIT_18s0075g00080	Vitvi18g03003	Anaphase-promoting complex component APC1	K03348	vv24120Ubiquitin_mediated_proteolysis vv44110Cell_cycle	Metabolism.Primary metabolism.Protein metabolism and modification.Proteolysis.cytoplasmic and nuclear protein degradation.Ubiquitin-mediated proteolysis
					VIT_18s0075g00060	Vitvi18g03002	Anaphase-promoting complex component APC1	K03348	vv24120Ubiquitin_mediated_proteolysis vv44110Cell_cycle	Metabolism.Primary metabolism.Protein metabolism and modification.Proteolysis.cytoplasmic and nuclear protein degradation.Ubiquitin-mediated proteolysis
					VIT_12s0057g00670	Vitvi12g00683	Heat shock protein 90C	K04079	vv24141Protein_processing_in_endoplasmic_reticulum vv34626Plant-pathogen_interaction	Metabolism.Primary metabolism.Protein metabolism and modification.Protein folding.Chaperone-mediated protein folding.HSP-mediated protein folding
					VIT_18s0072g01030	Vitvi18g01681	CPK4 (calcium-dependent protein kinase 4)	CPK4	vv30001ABA_signaling vv34626Plant-pathogen_interaction	Signaling.Hormone Signaling.ABA Signaling.ABA-mediated Signaling pathway
					VIT_09s0002g04080	Vitvi09g00336	IAA9	IAA9_2	vv30003Auxin_signaling vv60008AUXIAA	Signaling.Hormone Signaling.Auxin Signaling.Auxin-mediated Signaling pathway
					VIT_18s0072g01070	Vitvi18g01686	Brassinosteroid-responsive ring-H2 (BRH1)	BRH1	vv30005Brassinosteroids_signaling	Signaling.Hormone Signaling.Brassinosteroid Signaling.Brassinosteroid-mediated Signaling pathway
					VIT_18s0041g00170	Vitvi18g03092	Brassinosteroid insensitive 1-associated receptor kinase 1	BAK1	vv30005Brassinosteroids_signaling	Signaling.Hormone Signaling.Brassinosteroid Signaling.Brassinosteroid-mediated Signaling pathway
					VIT_18s0072g00170	Vitvi18g01610	BRI1 (brassinosteroid insensitive 1)	BRI1	vv30005Brassinosteroids_signaling vv34626Plant-pathogen_interaction	Signaling.Hormone Signaling.Brassinosteroid Signaling.Brassinosteroid-mediated Signaling pathway
					VIT_17s0000g04790	Vitvi17g00442	BIM1 (BES1-interacting Myc-like protein 1)	BIM1	vv30005Brassinosteroids_signaling vv60011BHLH	Signaling.Hormone Signaling.Brassinosteroid Signaling.Brassinosteroid-mediated Signaling pathway
					VIT_12s0057g00690	Vitvi12g00685	Histidine kinase (AHK2)	AHK2	vv30007Cytokinin_signaling	Signaling.Hormone Signaling.Cytokinin Signaling.Cytokinin-mediated Signaling pathway
					VIT_17s0000g04920	Vitvi17g00458	Histidine kinase (AHK3)	AHK3	vv30007Cytokinin_signaling	Signaling.Hormone Signaling.Cytokinin Signaling.Cytokinin-mediated Signaling pathway
					VIT_09s0002g03520	Vitvi09g00290	Arabidopsis histidine phosphotransfer AHP4	AHP4	vv30007Cytokinin_signaling	Signaling.Hormone Signaling.Cytokinin Signaling.Cytokinin-mediated Signaling pathway
					VIT_09s0002g04120	Vitvi09g00339	Ethylene-responsive protein	ERUNK_5	vv30008Ethylene_signaling vv60011BHLH	Signaling.Hormone Signaling.Ethylene Signaling.Ethylene-mediated Signaling pathway
					VIT_12s0057g00680	Vitvi12g00684	Constans interacting protein 6	CIP6	vv30009Flower_development	Development.Reproductive development.Flower development
					VIT_01s0011g02120	Vitvi01g00168	HUA2 (enhancer of AG-4 2)	HUA2	vv30009Flower_development	Development.Reproductive development.Flower development
					VIT_09s0002g03510	Vitvi09g00288	ELF7 (early flowering 7)	ELF7	vv30009Flower_development	Development.Reproductive development.Flower development
					VIT_17s0000g05450	Vitvi17g00515	ELF5 (early flowering 5)	ELF5	vv30009Flower_development	Development.Reproductive development.Flower development
					VIT_12s0057g01350	Vitvi12g00757	Constans-like 9	COL9	vv30009Flower_development vv34710Circadian_rhythm vv60014C2C2-CO	Development.Reproductive development.Flower development
					VIT_17s0000g05000	Vitvi17g00471	SEPALLATA1	SEPALLATA1_1	vv30009Flower_development vv60042MADS	Development.Reproductive development.Flower development
					VIT_17s0000g04990	Vitvi17g00470	MADS-box APETALA 1	APETALA1_3	vv30009Flower_development vv60042MADS	Development.Reproductive development.Flower development
					VIT_09s0002g03540	Vitvi09g00293	MYB divaricata	DIVARICATA_15	vv30009Flower_development vv60044MYB	Development.Reproductive development.Flower development
					VIT_09s0002g03610	Vitvi09g00300	MYB divaricata	DIVARICATA_16	vv30009Flower_development vv60044MYB	Development.Reproductive development.Flower development
					VIT_18s0122g00570	Vitvi18g02909	MBD9 (methyl-CPG-binding Domain 9)	MBD9_2	vv30009Flower_development vv60048PHD	Development.Reproductive development.Flower development
					VIT_17s0000g05520	Vitvi17g00523	Calcium-dependent protein kinase 30 CPK30	CPK30	vv34626Plant-pathogen_interaction	Response to stimulus.Stress response.Biotic stress response.Plant-pathogen interaction
					VIT_18s0041g00340	Vitvi18g03099	CF4	K13470	vv34626Plant-pathogen_interaction	Response to stimulus.Stress response.Biotic stress response.Plant-pathogen interaction
					VIT_01s0011g02470	Vitvi01g00198	Calcium-binding protein CML	K13448	vv34626Plant-pathogen_interaction	Response to stimulus.Stress response.Biotic stress response.Plant-pathogen interaction
					VIT_12s0057g00870	Vitvi12g02492	CF9	K13446	vv34626Plant-pathogen_interaction	Response to stimulus.Stress response.Biotic stress response.Plant-pathogen interaction
					VIT_12s0057g00750	Vitvi12g00691	CF9	K13446	vv34626Plant-pathogen_interaction	Response to stimulus.Stress response.Biotic stress response.Plant-pathogen interaction
					VIT_12s0057g00860	Vitvi12g02491	CF9	K13446	vv34626Plant-pathogen_interaction	Response to stimulus.Stress response.Biotic stress response.Plant-pathogen interaction
					VIT_12s0057g00760	Vitvi12g00692	CF9	K13446	vv34626Plant-pathogen_interaction	Response to stimulus.Stress response.Biotic stress response.Plant-pathogen interaction
					VIT_18s0157g00040	Vitvi18g01555	CF9	K13446	vv34626Plant-pathogen_interaction	Response to stimulus.Stress response.Biotic stress response.Plant-pathogen interaction
					VIT_18s0041g02350	Vitvi18g02159	R protein disease resistance protein	RPROT	vv34627R_proteins_from_Plant-pathogen_interaction	Response to stimulus.Stress response.Biotic stress response.Plant-pathogen interaction.R proteins from Plant-pathogen interaction
					VIT_18s0075g00310	Vitvi18g03012	R protein L6	K13477	vv34627R_proteins_from_Plant-pathogen_interaction	Response to stimulus.Stress response.Biotic stress response.Plant-pathogen interaction.R proteins from Plant-pathogen interaction
					VIT_18s0041g01330	Vitvi18g02077	RPS4 (resistant to p. syringae 4)	RPS4	vv34627R_proteins_from_Plant-pathogen_interaction	Response to stimulus.Stress response.Biotic stress response.Plant-pathogen interaction.R proteins from Plant-pathogen interaction
					VIT_09s0002g03800	Vitvi09g01583	RPS5 (resistant to p. syringae 5)	K13460	vv34627R_proteins_from_Plant-pathogen_interaction	Response to stimulus.Stress response.Biotic stress response.Plant-pathogen interaction.R proteins from Plant-pathogen interaction
					VIT_09s0002g03840	Vitvi09g01587	RPS5 (resistant to p. syringae 5)	K13460	vv34627R_proteins_from_Plant-pathogen_interaction	Response to stimulus.Stress response.Biotic stress response.Plant-pathogen interaction.R proteins from Plant-pathogen interaction
					VIT_09s0002g03790	Vitvi09g01582	R protein disease resistance protein	RPROT	vv34627R_proteins_from_Plant-pathogen_interaction	Response to stimulus.Stress response.Biotic stress response.Plant-pathogen interaction.R proteins from Plant-pathogen interaction
					VIT_09s0002g03860	Vitvi09g01588	RPS5 (resistant to p. syringae 5)	K13460	vv34627R_proteins_from_Plant-pathogen_interaction	Response to stimulus.Stress response.Biotic stress response.Plant-pathogen interaction.R proteins from Plant-pathogen interaction
					VIT_18s0041g02450	Vitvi18g02175	RPS5 (resistant to p. syringae 5)	K13460	vv34627R_proteins_from_Plant-pathogen_interaction	Response to stimulus.Stress response.Biotic stress response.Plant-pathogen interaction.R proteins from Plant-pathogen interaction
					VIT_18s0041g01340	Vitvi18g03133	R protein L6	K13477	vv34627R_proteins_from_Plant-pathogen_interaction	Response to stimulus.Stress response.Biotic stress response.Plant-pathogen interaction.R proteins from Plant-pathogen interaction
					VIT_18s0041g00240	Vitvi18g01960	R protein L6	K13477	vv34627R_proteins_from_Plant-pathogen_interaction	Response to stimulus.Stress response.Biotic stress response.Plant-pathogen interaction.R proteins from Plant-pathogen interaction
					VIT_18s0041g00200	Vitvi18g01959	R protein L6	K13477	vv34627R_proteins_from_Plant-pathogen_interaction	Response to stimulus.Stress response.Biotic stress response.Plant-pathogen interaction.R proteins from Plant-pathogen interaction
					VIT_18s0041g00260	Vitvi18g03097	R protein PRF disease resistance protein	K13453	vv34627R_proteins_from_Plant-pathogen_interaction	Response to stimulus.Stress response.Biotic stress response.Plant-pathogen interaction.R proteins from Plant-pathogen interaction
					VIT_09s0002g03980	Vitvi09g01593	RPS5 (resistant to p. syringae 5)	K13460	vv34627R_proteins_from_Plant-pathogen_interaction	Response to stimulus.Stress response.Biotic stress response.Plant-pathogen interaction.R proteins from Plant-pathogen interaction
					VIT_18s0075g00480	Vitvi18g03018	R protein L6	K13477	vv34627R_proteins_from_Plant-pathogen_interaction	Response to stimulus.Stress response.Biotic stress response.Plant-pathogen interaction.R proteins from Plant-pathogen interaction
					VIT_18s0041g00270	Vitvi18g03098	R protein PRF disease resistance protein	K13453	vv34627R_proteins_from_Plant-pathogen_interaction	Response to stimulus.Stress response.Biotic stress response.Plant-pathogen interaction.R proteins from Plant-pathogen interaction
					VIT_18s0075g00320	Vitvi18g01743	R protein L6	K13477	vv34627R_proteins_from_Plant-pathogen_interaction	Response to stimulus.Stress response.Biotic stress response.Plant-pathogen interaction.R proteins from Plant-pathogen interaction
					VIT_18s0117g00020	Vitvi18g01845	R protein L6	K13477	vv34627R_proteins_from_Plant-pathogen_interaction	Response to stimulus.Stress response.Biotic stress response.Plant-pathogen interaction.R proteins from Plant-pathogen interaction
					VIT_09s0002g03870	Vitvi09g01589	RPS5 (resistant to p. syringae 5)	K13460	vv34627R_proteins_from_Plant-pathogen_interaction	Response to stimulus.Stress response.Biotic stress response.Plant-pathogen interaction.R proteins from Plant-pathogen interaction
					VIT_18s0041g02120	Vitvi18g03165	R protein L6	K13477	vv34627R_proteins_from_Plant-pathogen_interaction	Response to stimulus.Stress response.Biotic stress response.Plant-pathogen interaction.R proteins from Plant-pathogen interaction
					VIT_18s0075g00990	Vitvi18g01818	R protein L6	K13477	vv34627R_proteins_from_Plant-pathogen_interaction	Response to stimulus.Stress response.Biotic stress response.Plant-pathogen interaction.R proteins from Plant-pathogen interaction
					VIT_18s0041g00250	Vitvi18g01962	R protein L6	K13477	vv34627R_proteins_from_Plant-pathogen_interaction	Response to stimulus.Stress response.Biotic stress response.Plant-pathogen interaction.R proteins from Plant-pathogen interaction
					VIT_12s0057g01130	Vitvi12g00730	R protein disease resistance protein	RPROT	vv34627R_proteins_from_Plant-pathogen_interaction	Response to stimulus.Stress response.Biotic stress response.Plant-pathogen interaction.R proteins from Plant-pathogen interaction
					VIT_18s0041g01710	Vitvi18g03150	R protein L6	K13477	vv34627R_proteins_from_Plant-pathogen_interaction	Response to stimulus.Stress response.Biotic stress response.Plant-pathogen interaction.R proteins from Plant-pathogen interaction
					VIT_18s0072g01230	Vitvi18g01705	R protein L6	K13477	vv34627R_proteins_from_Plant-pathogen_interaction	Response to stimulus.Stress response.Biotic stress response.Plant-pathogen interaction.R proteins from Plant-pathogen interaction
					VIT_18s0117g00360	Vitvi18g01877	R protein L6	K13477	vv34627R_proteins_from_Plant-pathogen_interaction	Response to stimulus.Stress response.Biotic stress response.Plant-pathogen interaction.R proteins from Plant-pathogen interaction
					VIT_18s0041g01440	Vitvi18g02092	R protein L6	K13477	vv34627R_proteins_from_Plant-pathogen_interaction	Response to stimulus.Stress response.Biotic stress response.Plant-pathogen interaction.R proteins from Plant-pathogen interaction
					VIT_09s0002g04420	Vitvi09g00368	R protein MLA10	K13475	vv34627R_proteins_from_Plant-pathogen_interaction	Response to stimulus.Stress response.Biotic stress response.Plant-pathogen interaction.R proteins from Plant-pathogen interaction
					VIT_18s0117g00370	Vitvi18g01878	R protein L6	K13477	vv34627R_proteins_from_Plant-pathogen_interaction	Response to stimulus.Stress response.Biotic stress response.Plant-pathogen interaction.R proteins from Plant-pathogen interaction
					VIT_18s0041g01750	Vitvi18g02112	RPS4 (resistant to p. syringae 4)	RPS4	vv34627R_proteins_from_Plant-pathogen_interaction	Response to stimulus.Stress response.Biotic stress response.Plant-pathogen interaction.R proteins from Plant-pathogen interaction
					VIT_18s0075g00070	Vitvi18g01718	R protein L6	K13477	vv34627R_proteins_from_Plant-pathogen_interaction	Response to stimulus.Stress response.Biotic stress response.Plant-pathogen interaction.R proteins from Plant-pathogen interaction
					VIT_18s0041g00190	Vitvi18g01958	R protein L6	K13477	vv34627R_proteins_from_Plant-pathogen_interaction	Response to stimulus.Stress response.Biotic stress response.Plant-pathogen interaction.R proteins from Plant-pathogen interaction
					VIT_09s0002g03820	Vitvi09g01585	RPS5 (resistant to p. syringae 5)	K13460	vv34627R_proteins_from_Plant-pathogen_interaction	Response to stimulus.Stress response.Biotic stress response.Plant-pathogen interaction.R proteins from Plant-pathogen interaction
					VIT_18s0117g00070	Vitvi18g01849	R protein L6	K13477	vv34627R_proteins_from_Plant-pathogen_interaction	Response to stimulus.Stress response.Biotic stress response.Plant-pathogen interaction.R proteins from Plant-pathogen interaction
					VIT_12s0057g00980	Vitvi12g00715	Phytochrome defective C (PHYC)	PHYC	vv34710Circadian_rhythm	Signaling.Signaling pathway.Circadian clock Signaling
					VIT_09s0002g03410	Vitvi09g00281	Phytochrome-associated protein 1 (PAP1)	PAP1	vv34710Circadian_rhythm vv60008AUXIAA	Signaling.Signaling pathway.Circadian clock Signaling
					VIT_12s0057g01290	Vitvi12g00751	Hydroxyproline-rich glycoprotein family protein-like	HRGP	vv40006Cell_wall	Cellular process.Cellular component organization and biogenesis.Cell wall organization and biogenesis
					VIT_17s0000g05670	Vitvi17g00545	Polygalacturonase GH28	E3_2_1_15	vv40006Cell_wall	Cellular process.Cellular component organization and biogenesis.Cell wall organization and biogenesis.Cell wall metabolism.Cell wall modification.Pectin modification
					VIT_17s0000g05740	Vitvi17g00550	Pectate lyase, N-terminal	E4_2_2_2	vv40006Cell_wall	Cellular process.Cellular component organization and biogenesis.Cell wall organization and biogenesis.Cell wall metabolism.Cell wall catabolism.Pectin catabolism
					VIT_01s0011g02170	Vitvi01g00172	Endo-1,4-beta-glucanase	E3_2_1_4	vv40006Cell_wall	Cellular process.Cellular component organization and biogenesis.Cell wall organization and biogenesis.Cell wall metabolism.Cell wall catabolism.Cellulose catabolism
					VIT_18s0041g00750	Vitvi18g02015	Xyloglucan endotransglucosylase/hydrolase XTHB	E2_4_1_207	vv40006Cell_wall	Cellular process.Cellular component organization and biogenesis.Cell wall organization and biogenesis.Cell wall metabolism.Cell wall modification.Xyloglucan modification
					VIT_17s0000g05660	Vitvi17g00544	Polygalacturonase GH28	E3_2_1_15	vv40006Cell_wall	Cellular process.Cellular component organization and biogenesis.Cell wall organization and biogenesis.Cell wall metabolism.Cell wall modification.Pectin modification
					VIT_12s0057g01020	Vitvi12g00721	fasciclin-like arabinogalactan protein FLA2	FLA2	vv40006Cell_wall	Cellular process.Cellular component organization and biogenesis.Cell wall organization and biogenesis.Cell wall structural protein
					VIT_18s0072g00370	Vitvi18g01628	Cellulose synthase CESA2	E2_4_1_12_CESA2	vv40006Cell_wall	Cellular process.Cellular component organization and biogenesis.Cell wall organization and biogenesis.Cell wall metabolism.Cell wall biosynthesis.Cellulose biosynthesis
					VIT_01s0011g01980	Vitvi01g01888	fasciclin arabinogalactan-protein (FLA21)	FLA21	vv40006Cell_wall	Cellular process.Cellular component organization and biogenesis.Cell wall organization and biogenesis.Cell wall structural protein
					VIT_18s0072g00480	Vitvi18g01636	Hydroxyproline-rich glycoprotein family protein	HRGP	vv40006Cell_wall	Cellular process.Cellular component organization and biogenesis.Cell wall organization and biogenesis
					VIT_17s0000g05050	Vitvi17g00477	COBRA-like protein 4	COBL4	vv40006Cell_wall	Cellular process.Cellular component organization and biogenesis.Cell wall organization and biogenesis
					VIT_01s0011g01310	Vitvi01g00105	Polygalacturonase QRT3	E3_2_1_15	vv40006Cell_wall	Cellular process.Cellular component organization and biogenesis.Cell wall organization and biogenesis.Cell wall metabolism.Cell wall modification.Pectin modification
					VIT_01s0011g01300	Vitvi01g00104	Polygalacturonase QRT3	E3_2_1_15	vv40006Cell_wall	Cellular process.Cellular component organization and biogenesis.Cell wall organization and biogenesis.Cell wall metabolism.Cell wall modification.Pectin modification
					VIT_17s0000g04960	Vitvi17g00466	Polygalacturonate 4-alpha-galacturonosyltransferase GAUT11	E2_4_1_43	vv40006Cell_wall	Cellular process.Cellular component organization and biogenesis.Cell wall organization and biogenesis.Cell wall metabolism.Cell wall biosynthesis.Pectin biosynthesis
					VIT_01s0011g02680	Vitvi01g01921	Myb-related protein 3R-1 (Plant c-MYB-like protein 1) MYB3R1	MYB3R1_5	vv44110Cell_cycle vv60044MYB	Cellular process.Cell growth and death
					VIT_09s0002g04600	Vitvi09g00387	Ras-related protein Rab-5A	K07887	vv44145Phagosome	Cellular process.Cellular transport.Protein trafficking.Vesicle-mediated trafficking
					VIT_09s0002g04220	Vitvi09g00348	Ras-related protein Rab-7A	K07897	vv44145Phagosome	Cellular process.Cellular transport.Protein trafficking.Vesicle-mediated trafficking
					VIT_09s0002g04110	Vitvi09g00338	Peroxisome assembly protein 2 (Peroxin-2) (PEX2)	K06664	vv44146Peroxisome vv50133Primary_active_transporter_cat_A9_to_A18	Cellular process.Cellular component organization and biogenesis.Organelle organization and biogenesis.Peroxisome organization and biogenesis.Peroxisome membrane organization and biogenesis
					VIT_09s0002g04280	Vitvi09g00355	Dynein light chain LC6, flagellar outer arm	K10418	vv44810Regulation_of_actin_cytoskeleton	Cellular process.Cellular component organization and biogenesis.Cytoskeleton organization and biogenesis.Microtubule organization and biogenesis.Microtubule-driven movement
					VIT_09s0002g04480	Vitvi09g00373	Kinesin family member 2/24	K10393	vv44810Regulation_of_actin_cytoskeleton	Cellular process.Cellular component organization and biogenesis.Cytoskeleton organization and biogenesis.Microtubule organization and biogenesis.Microtubule-driven movement
					VIT_18s0041g01920	Vitvi18g03156	Kinesin motor protein	KMOTOR	vv44810Regulation_of_actin_cytoskeleton	Cellular process.Cellular component organization and biogenesis.Cytoskeleton organization and biogenesis.Microtubule organization and biogenesis.Microtubule-driven movement
					VIT_18s0041g01550	Vitvi18g03144	Tubulin, Beta 2	K07375	vv44810Regulation_of_actin_cytoskeleton	Cellular process.Cellular component organization and biogenesis.Cytoskeleton organization and biogenesis.Microtubule organization and biogenesis
					VIT_18s0075g00420	Vitvi18g01751	Myosin-like protein XIF	MYOSINXIF	vv44810Regulation_of_actin_cytoskeleton	Cellular process.Cellular component organization and biogenesis.Cytoskeleton organization and biogenesis.Actin organization and biogenesis.Actin-driven movement
					VIT_17s0000g04870	Vitvi17g01435	Microtubule-associated protein MBP2C	MBP2C	vv44810Regulation_of_actin_cytoskeleton	Cellular process.Cellular component organization and biogenesis.Cytoskeleton organization and biogenesis.Microtubule organization and biogenesis.Microtubule-driven movement
					VIT_01s0011g01630	Vitvi01g00134	Protein NAP1 (Nck-associated protein 1)	K05750	vv44810Regulation_of_actin_cytoskeleton	Cellular process.Cellular component organization and biogenesis.Cytoskeleton organization and biogenesis.Actin organization and biogenesis
					VIT_17s0000g05380	Vitvi17g00508	Dynein light chain LC8-type	K10418	vv44810Regulation_of_actin_cytoskeleton	Cellular process.Cellular component organization and biogenesis.Cytoskeleton organization and biogenesis.Microtubule organization and biogenesis.Microtubule-driven movement
					VIT_17s0000g05160	Vitvi17g00489	SP1L2 (SPIRAL2)	SP1L2	vv44810Regulation_of_actin_cytoskeleton	Cellular process.Cellular component organization and biogenesis.Cytoskeleton organization and biogenesis
					VIT_12s0057g01380	Vitvi12g00761	Tetraspanning membrane protein, SFT2	SFT2	vv50109Incompletely_characterized_transport_systems	Transport overview.Incompletely characterized transport systems.Putative transport protein.Transport golgi unknown
					VIT_09s0002g04830	Vitvi09g00402	Ran-binding protein 1 RanBP1 domain containing	RANBP1DC	vv50109Incompletely_characterized_transport_systems	Transport overview.Incompletely characterized transport systems.Recognized transporters of unknown biochemical mechanism.Nuclear pore complex
					VIT_01s0011g02340	Vitvi01g00190	Importin	IMPREL	vv50109Incompletely_characterized_transport_systems vv50112Nuclear_pore_complex	Transport overview.Incompletely characterized transport systems.Recognized transporters of unknown biochemical mechanism.Nuclear pore complex
					VIT_18s0117g00290	Vitvi18g03053	Coatomer protein complex, subunit beta 2	COPB2	vv50110Protein_coat	Transport overview.Macromolecule transport.Protein transport.Protein coat
					VIT_12s0057g01220	Vitvi12g00741	Emp24/gp25L/p24 family protein	EMP24	vv50110Protein_coat	Transport overview.Macromolecule transport.Protein transport.Protein coat
					VIT_18s0086g00430	Vitvi18g02876	Yip1 domain , member 2	YIP1	vv50110Protein_coat	Transport overview.Macromolecule transport.Protein transport.Protein coat
					VIT_09s0002g04810	Vitvi09g00401	Coatomer protein complex, subunit beta 2 (beta prime)	COPB2	vv50110Protein_coat	Transport overview.Macromolecule transport.Protein transport.Protein coat
					VIT_18s0117g00300	Vitvi18g03054	Coatomer protein complex, subunit beta 2	COPB2	vv50110Protein_coat	Transport overview.Macromolecule transport.Protein transport.Protein coat
					VIT_01s0011g01570	Vitvi01g00128	Coatomer subunit delta	COPD	vv50110Protein_coat	Transport overview.Macromolecule transport.Protein transport.Protein coat
					VIT_18s0117g00280	Vitvi18g01873	Coatomer protein complex, subunit beta 2	COPB2	vv50110Protein_coat	Transport overview.Macromolecule transport.Protein transport.Protein coat
					VIT_09s0002g04100	Vitvi09g00337	Vacuolar sorting protein 9	VPS9	vv50110Protein_coat	Transport overview.Macromolecule transport.Protein transport.Protein coat
					VIT_09s0002g04720	Vitvi09g00394	Coatomer protein complex, subunit beta 2	COPB2	vv50110Protein_coat	Transport overview.Macromolecule transport.Protein transport.Protein coat
					VIT_17s0000g05560	Vitvi17g00532	Proton-dependent oligopeptide transport (POT) family protein	POT	vv50122Porters_cat_7_to_17	Transport overview.Electrochemical Potential-driven Transporters.Porters.Proton-dependent Oligopeptide Transporter
					VIT_18s0041g00550	Vitvi18g01987	Proton-dependent oligopeptide transport (POT) family protein	POT	vv50122Porters_cat_7_to_17	Transport overview.Electrochemical Potential-driven Transporters.Porters.Proton-dependent Oligopeptide Transporter
					VIT_18s0041g00670	Vitvi18g03112	Proton-dependent oligopeptide transport (POT) family protein	POT	vv50122Porters_cat_7_to_17	Transport overview.Electrochemical Potential-driven Transporters.Porters.Proton-dependent Oligopeptide Transporter
					VIT_17s0000g05550	Vitvi17g00528	Proton-dependent oligopeptide transport (POT) family protein	POT	vv50122Porters_cat_7_to_17	Transport overview.Electrochemical Potential-driven Transporters.Porters.Proton-dependent Oligopeptide Transporter
					VIT_18s0072g00080	Vitvi18g01602	Glucose-6-phosphate/phosphate translocator	G6PPTR	vv50122Porters_cat_7_to_17	Transport overview.Electrochemical Potential-driven Transporters.Porters.Drug/Metabolite Transporter.UDP-glucu/UDP-N-acgalactosamine Transporter Fam
					VIT_18s0041g00490	Vitvi18g01981	Proton-dependent oligopeptide transport (POT) family protein	POT	vv50122Porters_cat_7_to_17	Transport overview.Electrochemical Potential-driven Transporters.Porters.Proton-dependent Oligopeptide Transporter
					VIT_18s0041g00650	Vitvi18g02004	Proton-dependent oligopeptide transport (POT) family protein	POT	vv50122Porters_cat_7_to_17	Transport overview.Electrochemical Potential-driven Transporters.Porters.Proton-dependent Oligopeptide Transporter
					VIT_18s0041g00630	Vitvi18g02000	Proton-dependent oligopeptide transport (POT) family protein	POT	vv50122Porters_cat_7_to_17	Transport overview.Electrochemical Potential-driven Transporters.Porters.Proton-dependent Oligopeptide Transporter
					VIT_18s0041g00590	Vitvi18g01994	Proton-dependent oligopeptide transport (POT) family protein	POT	vv50122Porters_cat_7_to_17	Transport overview.Electrochemical Potential-driven Transporters.Porters.Proton-dependent Oligopeptide Transporter
					VIT_17s0000g05640	Vitvi17g00541	Nitrate transporter 1:2	NRT1_2	vv50122Porters_cat_7_to_17	Transport overview.Electrochemical Potential-driven Transporters.Porters.Proton-dependent Oligopeptide Transporter
					VIT_18s0041g00510	Vitvi18g03110	Proton-dependent oligopeptide transport (POT) family protein	POT	vv50122Porters_cat_7_to_17	Transport overview.Electrochemical Potential-driven Transporters.Porters.Proton-dependent Oligopeptide Transporter
					VIT_09s0002g04130	Vitvi09g00340	Proton-dependent oligopeptide transport (POT) family protein	POT	vv50122Porters_cat_7_to_17	Transport overview.Electrochemical Potential-driven Transporters.Porters.Proton-dependent Oligopeptide Transporter
					VIT_18s0072g00660	Vitvi18g01648	Nodulin MtN21 family	MTN21	vv50122Porters_cat_7_to_17	Transport overview.Electrochemical Potential-driven Transporters.Porters.Drug/Metabolite Transporter.Plant Drug/Metabolite Exporter
					VIT_18s0041g00610	Vitvi18g01999	Proton-dependent oligopeptide transport (POT) family protein	POT	vv50122Porters_cat_7_to_17	Transport overview.Electrochemical Potential-driven Transporters.Porters.Proton-dependent Oligopeptide Transporter
					VIT_18s0041g00520	Vitvi18g01982	Proton-dependent oligopeptide transport (POT) family protein	POT	vv50122Porters_cat_7_to_17	Transport overview.Electrochemical Potential-driven Transporters.Porters.Proton-dependent Oligopeptide Transporter
					VIT_18s0041g00660	Vitvi18g03111	Proton-dependent oligopeptide transport (POT) family protein	POT	vv50122Porters_cat_7_to_17	Transport overview.Electrochemical Potential-driven Transporters.Porters.Proton-dependent Oligopeptide Transporter
					VIT_18s0072g00950	Vitvi18g01671	Permease nonimprinted in Prader-Willi/Angelman	NIPA	vv50122Porters_cat_7_to_17	Transport overview.Electrochemical Potential-driven Transporters.Porters.Drug/Metabolite Transporter.NIPA Mg2+ Uptake Permease
					VIT_18s0041g00640	Vitvi18g02003	Proton-dependent oligopeptide transport (POT) family protein	POT	vv50122Porters_cat_7_to_17	Transport overview.Electrochemical Potential-driven Transporters.Porters.Proton-dependent Oligopeptide Transporter
					VIT_18s0041g00600	Vitvi18g01995	Proton-dependent oligopeptide transport (POT) family protein	POT	vv50122Porters_cat_7_to_17	Transport overview.Electrochemical Potential-driven Transporters.Porters.Proton-dependent Oligopeptide Transporter
					VIT_18s0041g00570	Vitvi18g01991	Proton-dependent oligopeptide transport (POT) family protein	POT	vv50122Porters_cat_7_to_17	Transport overview.Electrochemical Potential-driven Transporters.Porters.Proton-dependent Oligopeptide Transporter
					VIT_18s0041g00580	Vitvi18g01992	Proton-dependent oligopeptide transport (POT) family protein	POT	vv50122Porters_cat_7_to_17	Transport overview.Electrochemical Potential-driven Transporters.Porters.Proton-dependent Oligopeptide Transporter
					VIT_18s0041g00480	Vitvi18g01980	Proton-dependent oligopeptide transport (POT) family protein	POT	vv50122Porters_cat_7_to_17	Transport overview.Electrochemical Potential-driven Transporters.Porters.Proton-dependent Oligopeptide Transporter
					VIT_18s0041g00560	Vitvi18g01988	Proton-dependent oligopeptide transport (POT) family protein	POT	vv50122Porters_cat_7_to_17	Transport overview.Electrochemical Potential-driven Transporters.Porters.Proton-dependent Oligopeptide Transporter
					VIT_18s0041g00540	Vitvi18g01986	Proton-dependent oligopeptide transport (POT) family protein	POT	vv50122Porters_cat_7_to_17	Transport overview.Electrochemical Potential-driven Transporters.Porters.Proton-dependent Oligopeptide Transporter
					VIT_18s0041g00500	Vitvi18g03109	Proton-dependent oligopeptide transport (POT) family protein	POT	vv50122Porters_cat_7_to_17	Transport overview.Electrochemical Potential-driven Transporters.Porters.Proton-dependent Oligopeptide Transporter
					VIT_17s0000g04970	Vitvi17g00468	ADP, ATP carrier protein	K05863	vv50123Porters_cat_18_to_29	Transport overview.Electrochemical Potential-driven Transporters.Porters.Mitochondrial Carrier.Mitochondrial ADP/ATP carrier
					VIT_18s0041g01270	Vitvi18g02072	Amino acid permease 2	AAP2	vv50123Porters_cat_18_to_29	Transport overview.Electrochemical Potential-driven Transporters.Porters.Amino Acid/Auxin Permease
					VIT_18s0157g00180	Vitvi18g01571	S-adenosylmethionine carrier 1	SAMC1	vv50123Porters_cat_18_to_29	Transport overview.Electrochemical Potential-driven Transporters.Porters.Mitochondrial Carrier.Mitochondrial S-adenosylmethionine (SAM) carrier
					VIT_12s0057g01500	Vitvi12g00772	Calcium exchanger 5	K07300_CAX5	vv50123Porters_cat_18_to_29	Transport overview.Electrochemical Potential-driven Transporters.Porters.Ca2+:Cation Antiporter
					VIT_18s0041g01940	Vitvi18g03157	Cation exchanger (CAX10)	K07300_CAX10	vv50123Porters_cat_18_to_29	Transport overview.Electrochemical Potential-driven Transporters.Porters.Ca2+:Cation Antiporter
					VIT_18s0041g01250	Vitvi18g02069	Amino acid permease 1	AAP1	vv50123Porters_cat_18_to_29	Transport overview.Electrochemical Potential-driven Transporters.Porters.Amino Acid/Auxin Permease
					VIT_09s0002g04500	Vitvi09g00377	Carnitine/acylcarnitine carrier, Mitochondrial	MBAC2	vv50123Porters_cat_18_to_29	Transport overview.Electrochemical Potential-driven Transporters.Porters.Mitochondrial Carrier.Mitochondrial carnitine/acyl carnitine carrier
					VIT_18s0041g01240	Vitvi18g02067	Amino acid permease 6	AAP6	vv50123Porters_cat_18_to_29	Transport overview.Electrochemical Potential-driven Transporters.Porters.Amino Acid/Auxin Permease
					VIT_01s0011g02520	Vitvi01g00203	EXS family protein / ERD1/XPR1/SYG1	ERD1	vv50125Porters_cat_66_to_94	Transport overview.Electrochemical Potential-driven Transporters.Porters.Phosphate Permease (Pho1)
					VIT_01s0011g02250	Vitvi01g00180	Metal-nicotianamine transporter YSL7	YSL7	vv50125Porters_cat_66_to_94	Transport overview.Electrochemical Potential-driven Transporters.Porters.Oligopeptide Transporter
					VIT_01s0011g02260	Vitvi01g00181	Metal-nicotianamine transporter YSL7	YSL7	vv50125Porters_cat_66_to_94	Transport overview.Electrochemical Potential-driven Transporters.Porters.Oligopeptide Transporter
					VIT_01s0011g02240	Vitvi01g00179	Metal-nicotianamine transporter YSL7	YSL7	vv50125Porters_cat_66_to_94	Transport overview.Electrochemical Potential-driven Transporters.Porters.Oligopeptide Transporter
					VIT_18s0122g00020	Vitvi18g02911	Aluminum-activated malate transporter 9	ALMT9	vv50125Porters_cat_66_to_94	Transport overview.Electrochemical Potential-driven Transporters.Porters.Aromatic Acid Exporter
					VIT_18s0086g00250	Vitvi18g01390	Potassium transporter (KUP6)	KUP6	vv50125Porters_cat_66_to_94	Transport overview.Electrochemical Potential-driven Transporters.Porters.K+ uptake porter (aka permease)
					VIT_01s0011g01360	Vitvi01g00108	Copper-transporting ATPase RAN1	K01533_RAN1	vv50131Primary_active_transporter_cat_A2_to_A4	Transport overview.Primary Active Transporters.P-P-bond hydrolysis-driven transporters.P-type ATPase (P-ATPase).Cu2+-exporting ATPase
					VIT_01s0011g02480	Vitvi01g00199	Phospholipid-transporting ATPase	K01530	vv50131Primary_active_transporter_cat_A2_to_A4	Transport overview.Primary Active Transporters.P-P-bond hydrolysis-driven transporters.P-type ATPase (P-ATPase).phospholipid transporting
					VIT_18s0086g00560	Vitvi18g02886	DnaJ homolog, subfamily B, member 12	K09518	vv50132Primary_active_transporter_cat_A5_to_A8	Transport overview.Primary Active Transporters.P-P-bond hydrolysis-driven transporters.General Secretory Pathway (Sec)
					VIT_12s0057g00710	Vitvi12g00687	DnaJ homolog, subfamily B, member 12	K09518	vv50132Primary_active_transporter_cat_A5_to_A8	Transport overview.Primary Active Transporters.P-P-bond hydrolysis-driven transporters.General Secretory Pathway (Sec)
					VIT_18s0117g00260	Vitvi18g03051	Co-chaperone-curved DNA binding protein A	K05516	vv50132Primary_active_transporter_cat_A5_to_A8	Transport overview.Primary Active Transporters.P-P-bond hydrolysis-driven transporters.General Secretory Pathway (Sec)
					VIT_18s0086g00580	Vitvi18g01411	DnaJ homolog, subfamily B, member 12	K09518	vv50132Primary_active_transporter_cat_A5_to_A8	Transport overview.Primary Active Transporters.P-P-bond hydrolysis-driven transporters.General Secretory Pathway (Sec)
					VIT_17s0000g05530	Vitvi17g00524	DnaJ homolog, subfamily B, member 4	K09510	vv50132Primary_active_transporter_cat_A5_to_A8	Transport overview.Primary Active Transporters.P-P-bond hydrolysis-driven transporters.General Secretory Pathway (Sec)
					VIT_12s0057g00900	Vitvi12g00706	Import inner membrane translocase subunit TIM50	TIM50	vv50132Primary_active_transporter_cat_A5_to_A8	Transport overview.Primary Active Transporters.P-P-bond hydrolysis-driven transporters.Mitochondrial Protein Translocase
					VIT_18s0072g01080	Vitvi18g01687	DnaJ homolog, subfamily C, member 8	K09528	vv50132Primary_active_transporter_cat_A5_to_A8	Transport overview.Primary Active Transporters.P-P-bond hydrolysis-driven transporters.General Secretory Pathway (Sec)
					VIT_18s0041g01360	Vitvi18g02081	Protein translocon component Tic40, Chloroplast	TIC40	vv50133Primary_active_transporter_cat_A9_to_A18	Transport overview.Primary Active Transporters.P-P-bond hydrolysis-driven transporters.Chloroplast Env Prot Translocase
					VIT_18s0041g01860	Vitvi18g02131	Avirulence induced gene (AIG1)	AIG1	vv50133Primary_active_transporter_cat_A9_to_A18	Transport overview.Primary Active Transporters.P-P-bond hydrolysis-driven transporters.Chloroplast Env Prot Translocase
					VIT_17s0000g05240	Vitvi17g00496	Nuclear transport factor 2 (NTF2)	NTF2	vv50133Primary_active_transporter_cat_A9_to_A18	Transport overview.Primary Active Transporters.P-P-bond hydrolysis-driven transporters.Nuclear mRNA Exporter
					VIT_09s0002g03880	Vitvi09g00319	Cell division protein FtsH	K03798	vv50133Primary_active_transporter_cat_A9_to_A18	Transport overview.Primary Active Transporters.P-P-bond hydrolysis-driven transporters.Endoplasmic Reticular Retrotranslocon
					VIT_18s0041g00140	Vitvi18g01952	FtsH protease	K03798	vv50133Primary_active_transporter_cat_A9_to_A18	Transport overview.Primary Active Transporters.P-P-bond hydrolysis-driven transporters.Endoplasmic Reticular Retrotranslocon
					VIT_09s0002g03590	Vitvi09g00296	ABC transporter G member 21	ABCG21	vv52010ABC_transporters	Transport overview.Macromolecule transport.Multidrug transport.Multidrug ABC transport
					VIT_09s0002g03630	Vitvi09g00302	ABC transporter g family pleiotropic drug resistance 7 PDR7	ABCGPDR7	vv52010ABC_transporters	Transport overview.Macromolecule transport.Multidrug transport.Multidrug ABC transport
					VIT_18s0072g01220	Vitvi18g01703	ABC transporter G member 3	K05682	vv52010ABC_transporters	Transport overview.Macromolecule transport.Multidrug transport.Multidrug ABC transport
					VIT_17s0000g05850	Vitvi17g00561	ATATH1 (ABC2 homolog1)	ATH1	vv52010ABC_transporters	Transport overview.Macromolecule transport.Multidrug transport.Multidrug ABC transport
					VIT_01s0011g02730	Vitvi01g00211	ABC transporter G member 3	K05682	vv52010ABC_transporters	Transport overview.Macromolecule transport.Multidrug transport.Multidrug ABC transport
					VIT_09s0002g03640	Vitvi09g00303	ABC transporter g family pleiotropic drug resistance 7 PDR7	ABCGPDR7	vv52010ABC_transporters	Transport overview.Macromolecule transport.Multidrug transport.Multidrug ABC transport
					VIT_18s0041g02300	Vitvi18g02156	ABC transporter A member 5	K05648	vv52010ABC_transporters	Transport overview.Macromolecule transport.Multidrug transport.Multidrug ABC transport
					VIT_09s0002g03580	Vitvi09g00295	ABC transporter G member 21	ABCG21	vv52010ABC_transporters	Transport overview.Macromolecule transport.Multidrug transport.Multidrug ABC transport
					VIT_18s0041g02240	Vitvi18g02153	ATATH7 (ABC2 homolog7)	ATH7	vv52010ABC_transporters	Transport overview.Macromolecule transport.Multidrug transport.Multidrug ABC transport
					VIT_17s0000g05860	Vitvi17g00563	ATATH6 (ABC2 homolog 6)	ATH6	vv52010ABC_transporters	Transport overview.Macromolecule transport.Multidrug transport.Multidrug ABC transport
					VIT_09s0002g03550	Vitvi09g00294	ABC transporter G member 21	ABCG21	vv52010ABC_transporters	Transport overview.Macromolecule transport.Multidrug transport.Multidrug ABC transport
					VIT_18s0075g00100	Vitvi18g03005	Multidrug resistance-associated protein 3	MRP3	vv52010ABC_transporters	Transport overview.Macromolecule transport.Multidrug transport.Multidrug ABC transport
					VIT_17s0000g05120	Vitvi17g00485	ABC transporter B member 7	K05662	vv52010ABC_transporters	Transport overview.Macromolecule transport.Multidrug transport.Multidrug ABC transport
					VIT_17s0000g05370	Vitvi17g00507	MYC ZCW32 (bigpetal, bigpetalub)	ZCW32_1	vv60011BHLH	Regulation overview.Regulation of gene expression.Regulation of transcription.Transcription factor.bHLH family transcription factor
					VIT_18s0041g00690	Vitvi18g02008	Basic helix-loop-helix (bHLH) family	BHLHDOM_41	vv60011BHLH	Regulation overview.Regulation of gene expression.Regulation of transcription.Transcription factor.bHLH family transcription factor
					VIT_17s0000g05900	Vitvi17g00569	Basic helix-loop-helix (bHLH) family	BHLHDOM_12	vv60011BHLH	Regulation overview.Regulation of gene expression.Regulation of transcription.Transcription factor.bHLH family transcription factor
					VIT_18s0041g02180	Vitvi18g02150	LIM domain containing protein-like	LIMTIR_2	vv60040LIM	Regulation overview.Regulation of gene expression.Regulation of transcription.Transcription factor.LIM family transcription factor
					VIT_18s0041g02190	Vitvi18g03166	LIM domain containing protein-like	LIMTIR_1	vv60040LIM	Regulation overview.Regulation of gene expression.Regulation of transcription.Transcription factor.LIM family transcription factor
					VIT_18s0041g01880	Vitvi18g02133	MADS-box protein SEEDSTICK	SEEDSTICK	vv60042MADS	Regulation overview.Regulation of gene expression.Regulation of transcription.Transcription factor.MADS-box family transcription factor
					VIT_18s0041g02140	Vitvi18g02145	MADS-box agamous-like 12	AGL12	vv60042MADS	Regulation overview.Regulation of gene expression.Regulation of transcription.Transcription factor.MADS-box family transcription factor
					VIT_01s0011g01560	Vitvi01g00126	Transparent testa16	TT16_4	vv60042MADS	Regulation overview.Regulation of gene expression.Regulation of transcription.Transcription factor.MADS-box family transcription factor
					VIT_18s0117g00210	Vitvi18g01868	Myb domain protein 4	MYB4_4	vv60044MYB	Regulation overview.Regulation of gene expression.Regulation of transcription.Transcription factor.MYB family transcription factor
					VIT_18s0117g00200	Vitvi18g01867	Myb domain protein 4	MYB4_5	vv60044MYB	Regulation overview.Regulation of gene expression.Regulation of transcription.Transcription factor.MYB family transcription factor
					VIT_17s0000g05400	Vitvi17g00510	Myb domain protein 35	MYB35_1	vv60044MYB	Regulation overview.Regulation of gene expression.Regulation of transcription.Transcription factor.MYB family transcription factor
					VIT_17s0000g04770	Vitvi17g00440	PHD finger transcription factor	PHDFG_13	vv60048PHD	Regulation overview.Regulation of gene expression.Regulation of transcription.Transcription factor.PHD family transcription factor
					VIT_01s0011g01480	Vitvi01g00119	CHR4/MI-2-like (chromatin remodeling 4)	CHR4_2	vv60048PHD	Regulation overview.Regulation of gene expression.Regulation of transcription.Transcription factor.PHD family transcription factor
					VIT_12s0057g00910	Vitvi12g00707	Sterile apetala	STAPETALA	vv60054SAP	Regulation overview.Regulation of gene expression.Regulation of transcription.Transcription factor.SAP family transcription factor
					VIT_12s0057g01250	Vitvi12g00746	ribulose-1,5 bisphosphate carboxylase oxygenase large subunit N-methyltransferase	E2_1_1_127_4	vv60056SET_PCG	Regulation overview.Regulation of gene expression.Regulation of transcription.Transcription factor.SET PCG family transcription factor
					VIT_18s0072g00390	Vitvi18g01629	SET Domain group 41	SDG41	vv60056SET_PCG	Regulation overview.Regulation of gene expression.Regulation of transcription.Transcription factor.SET PCG family transcription factor
					VIT_18s0117g00340	Vitvi18g01875	TCP family transcription factor TCP14	TCP14_2	vv60061TCP	Regulation overview.Regulation of gene expression.Regulation of transcription.Transcription factor.TCP family transcription factor
					VIT_17s0000g05220	Vitvi17g00495	TCP family transcription factor TCP5	TCP5	vv60061TCP	Regulation overview.Regulation of gene expression.Regulation of transcription.Transcription factor.TCP family transcription factor
					VIT_09s0002g04700	Vitvi09g00393	Transcription factor	TRIHELIXDOM_11	vv60062Trihelix	Regulation overview.Regulation of gene expression.Regulation of transcription.Transcription factor.Trihelix family transcription factor
					VIT_18s0072g00670	Vitvi18g01649	GT2-like trihelix DNA-binding protein	GT2REL_1	vv60062Trihelix	Regulation overview.Regulation of gene expression.Regulation of transcription.Transcription factor.Trihelix family transcription factor
					VIT_18s0072g00690	Vitvi18g01652	DNA-binding protein GT-1-related	GT1REL_1	vv60062Trihelix	Regulation overview.Regulation of gene expression.Regulation of transcription.Transcription factor.Trihelix family transcription factor
					VIT_18s0117g00140	Vitvi18g03049	FAR1-related sequence 12	FRS12	vv60071Orphans_far-red	Regulation overview.Regulation of gene expression.Regulation of transcription.Transcription factor.FAR1-like family transcription factor
					VIT_18s0117g00390	Vitvi18g01884	far-red impaired responsive family protein	FRSFAM_13	vv60071Orphans_far-red	Regulation overview.Regulation of gene expression.Regulation of transcription.Transcription factor.FAR1-like family transcription factor
					VIT_12s0057g00960	Vitvi12g00713	FAR1-related sequence 10	FRS10_1	vv60071Orphans_far-red	Regulation overview.Regulation of gene expression.Regulation of transcription.Transcription factor.FAR1-like family transcription factor
					VIT_01s0011g02510	Vitvi01g00202	Zinc finger (DNL type)	ZFDNL_1	vv60080Other_zf	Regulation overview.Regulation of gene expression.Regulation of transcription.Transcription factor.Other zinc finger family transcription factor
					VIT_12s0057g00880	Vitvi12g00704	TAF15b (TBP-associated factor 15b) zf-ranBP	TAF15B_1	vv60080Other_zf	Regulation overview.Regulation of gene expression.Regulation of transcription.Transcription factor.Other zinc finger family transcription factor
					VIT_01s0011g01690	Vitvi01g00138	Zinc finger (ZPR1-type) family protein	ZFZPR1_1	vv60080Other_zf	Regulation overview.Regulation of gene expression.Regulation of transcription.Transcription factor.Other zinc finger family transcription factor

## Sheet: ALL
Supplementary Table 2h. Enriched pathways underlying average link length (ALL) modeled QTL and the genes contributing to the enrichment. Genes within region 700 kb up and downstream of each QTL peak position contributing to model for trait were included in pathway enrichment analysis. Significant pathways determined with Fisher Exact Test and pvalue <0.05.
Enriched VitisNet Networks	# genes contributing to pathway enrichment	# genes in pathway not present QTL	Fisher's Exact Test		Gene ID V. vinifera 'PN40024' 12X.v2	Gene ID contributing to pathway enrichment V. vinifera 'PN40024' 12X.v3	Functional Annotation	Brief ID	VitisNet Network	Function
vv10195Photosynthesis	3	220	0.01388		Vitvi19g00504	VIT_19s0090g00480	ATP synthase gamma chain 1t (ATPC1)	K02115	vv10190Oxidative_phosphorylation vv10195Photosynthesis vv50131Primary_active_transporter_cat_A2_to_A4	Metabolism.Primary metabolism.Generation of metabolite precursors and energy.Electron transport.Respiratory-chain phosphorylation
vv10400Phenylalanine_tyrosine_and_tryptophan_biosynthesis	4	155	0.0004642		Vitvi19g00445	VIT_19s0177g00200	Plastocyanin domain	K02638	vv10195Photosynthesis vv50113Thylakoid_targeting_pathway	Metabolism.Primary metabolism.Generation of metabolite precursors and energy.Photosynthesis.Photosynthetic-chain phosphorylation
vv10480Glutathione_metabolism	2	157	0.04953		Vitvi19g01981	VIT_19s0014g05080	Oxygen evolving enhancer 3 (PsbQ)	K08901	vv10195Photosynthesis vv50113Thylakoid_targeting_pathway vv50135Primary_active_transporter_cat_D3_to_E2	Metabolism.Primary metabolism.Generation of metabolite precursors and energy.Photosynthesis.Photosystem II
vv10561Glycerolipid_metabolism	2	157	0.04953		Vitvi19g00458	VIT_19s0177g00310	Tryptophan synthase beta chain 1	E4_2_1_20	vv10400Phenylalanine_tyrosine_and_tryptophan_biosynthesis	Metabolism.Primary metabolism.Amino acid metabolism.Aromatic amino acid metabolism.Aromatic amino acid biosynthesis
vv10562Inositol_phosphate_metabolism	2	68	0.01082		Vitvi13g00081	VIT_13s0067g01410	Anthranilate N-hydroxycinnamoyl/benzoyltransferase	E2_3_1_144	vv10400Phenylalanine_tyrosine_and_tryptophan_biosynthesis	Metabolism.Primary metabolism.Amino acid metabolism.Aromatic amino acid metabolism.Aromatic amino acid biosynthesis
vv10564Glycerophospholipid_metabolism	2	148	0.04464		Vitvi13g00059	VIT_13s0067g01110	N-(5phosphoribosyl)anthranilate isomerase (PRAI)	E5_3_1_24	vv10400Phenylalanine_tyrosine_and_tryptophan_biosynthesis	Metabolism.Primary metabolism.Amino acid metabolism.Aromatic amino acid metabolism.Aromatic amino acid biosynthesis
vv10565Ether_lipid_metabolism	2	51	0.006329		Vitvi13g00022	VIT_13s0067g00400	Anthranilate synthase alpha 1	E4_1_3_27	vv10400Phenylalanine_tyrosine_and_tryptophan_biosynthesis	Metabolism.Primary metabolism.Amino acid metabolism.Aromatic amino acid metabolism.Aromatic amino acid biosynthesis
vv10730Thiamine_metabolism	1	21	0.04802		Vitvi19g02378	VIT_00s0240g00010	Glutathione S-transferase 23 GSTU23	E2_5_1_18_GSTU23	vv10480Glutathione_metabolism	Metabolism.Primary metabolism.Coenzyme and prosthetic group metabolism.Peptide derived compounds biosynthesis.Glutathione metabolism
vv10900Terpenoid_biosynthesis	3	189	0.009289		Vitvi19g02374	VIT_00s0240g00050	Glutathione S-transferase 8 GSTU19	E2_5_1_18_GSTU19	vv10480Glutathione_metabolism	Metabolism.Primary metabolism.Coenzyme and prosthetic group metabolism.Peptide derived compounds biosynthesis.Glutathione metabolism
vv10904Diterpenoid_biosynthesis	6	72	2.46e-08		Vitvi13g00073	VIT_13s0067g01320	Alpha-1,2-mannosyltransferase	K03844	vv10510N-Glycan_biosynthesis vv11030Glycan_structures-biosynthesis1	Metabolism.Primary metabolism.Carbohydrate metabolism.Oligosaccharide metabolism.N-Glycan metabolism.N-Glycan biosynthesis
vv10905Brassinosteroid_biosynthesis	1	20	0.04589		Vitvi13g00001	VIT_13s0067g00010	Tafazzin	E2_3_1_51	vv10561Glycerolipid_metabolism vv10564Glycerophospholipid_metabolism vv10565Ether_lipid_metabolism	Metabolism.Primary metabolism.Lipid metabolism.Glycerolipid metabolism.Glycerophospholipid metabolism
vv11030Glycan_structures-biosynthesis1	2	99	0.02164		Vitvi19g02011	VIT_19s0090g00330	1-acyl-sn-glycerol-3-phosphate acyltransferase	E2_3_1_51	vv10561Glycerolipid_metabolism vv10564Glycerophospholipid_metabolism vv10565Ether_lipid_metabolism	Metabolism.Primary metabolism.Lipid metabolism.Glycerolipid metabolism.Glycerophospholipid metabolism.Glycerophospholipid biosynthesis
vv23013RNA_transport	4	256	0.002835		Vitvi13g00048	VIT_13s0067g00900	Phosphoinositide-specific phospholipase C	E3_1_4_11	vv10562Inositol_phosphate_metabolism vv30001ABA_signaling vv34070Phosphatidylinositol_signaling_system	Metabolism.Primary metabolism.Carbohydrate metabolism.Monosaccharide metabolism.Inositol phosphate metabolism
Vv23040Spliceosome	1	0	0.002234		Vitvi13g00047	VIT_13s0067g00890	Phosphoinositide-specific phospholipase C	E3_1_4_11	vv10562Inositol_phosphate_metabolism vv30001ABA_signaling vv34070Phosphatidylinositol_signaling_system	Metabolism.Primary metabolism.Carbohydrate metabolism.Monosaccharide metabolism.Inositol phosphate metabolism
vv24141Protein_processing_in_endoplasmic_reticulum	3	276	0.02493		Vitvi19g00441	VIT_19s0177g00140	Thiazole biosynthetic enzyme, chloroplast (ARA6)	E2_5_1_3	vv10730Thiamine_metabolism	Metabolism.Primary metabolism.Coenzyme and prosthetic group metabolism.Thiamine metabolism.Thiamine biosynthesis
vv30001ABA_signaling	3	164	0.006348		Vitvi19g00391	VIT_19s0014g04930	Germacrene-D synthase	E4_2_3_22	vv10900Terpenoid_biosynthesis	Metabolism.Secondary metabolism.Terpenoid metabolism.Terpenoid biosynthesis
vv34070Phosphatidylinositol_signaling_system	2	81	0.01497		Vitvi19g00388	VIT_19s0014g04900	(-)-germacrene D synthase	E4_2_3_22	vv10900Terpenoid_biosynthesis	Metabolism.Secondary metabolism.Terpenoid metabolism.Terpenoid biosynthesis
vv34626Plant-pathogen_interaction	5	355	0.001332		Vitvi19g00389	VIT_19s0014g04920	(-)-germacrene D synthase	E4_2_3_22	vv10900Terpenoid_biosynthesis	Metabolism.Secondary metabolism.Terpenoid metabolism.Terpenoid biosynthesis
vv34627R_proteins_from_Plant-pathogen_interaction	10	462	1.21e-07		Vitvi19g00479	VIT_19s0090g00190	Taxane 10-beta-hydroxylase	E1_14_13_76	vv10904Diterpenoid_biosynthesis	Metabolism.Secondary metabolism.Terpenoid metabolism.Diterpenoid metabolism.Diterpenoid biosynthesis.Taxol biosynthesis
vv34710Circadian_rhythm	2	77	0.01363		Vitvi19g00431	VIT_19s0177g00020	Gibberellin 2-oxidase 1	E1_14_11_13	vv10904Diterpenoid_biosynthesis	Metabolism.Secondary metabolism.Terpenoid metabolism.Diterpenoid metabolism.Diterpenoid biosynthesis
vv44110Cell_cycle	4	351	0.008441		Vitvi19g00432	VIT_19s0177g00030	Gibberellin 2-beta-dioxygenase 7	E1_14_11_13	vv10904Diterpenoid_biosynthesis	Metabolism.Secondary metabolism.Terpenoid metabolism.Diterpenoid metabolism.Diterpenoid biosynthesis
vv50110Protein_coat	4	225	0.001793		Vitvi19g00478	VIT_19s0090g00140	5-alpha-taxadienol-10-beta-hydroxylase	E1_14_13_76	vv10904Diterpenoid_biosynthesis	Metabolism.Secondary metabolism.Terpenoid metabolism.Diterpenoid metabolism.Diterpenoid biosynthesis
vv50111Tethering_factors	2	114	0.02797		Vitvi19g02009	VIT_19s0090g00180	5-alpha-taxadienol-10-beta-hydroxylase	E1_14_13_76	vv10904Diterpenoid_biosynthesis	Metabolism.Secondary metabolism.Terpenoid metabolism.Diterpenoid metabolism.Diterpenoid biosynthesis
vv50113Thylakoid_targeting_pathway	2	69	0.01112		Vitvi19g02008	VIT_19s0090g00170	5-alpha-taxadienol-10-beta-hydroxylase	E1_14_13_76	vv10904Diterpenoid_biosynthesis	Metabolism.Secondary metabolism.Terpenoid metabolism.Diterpenoid metabolism.Diterpenoid biosynthesis
vv50132Primary_active_transporter_cat_A5_to_A8	3	202	0.01108		Vitvi13g00033	VIT_13s0067g00660	Steroid 23-alpha-hydroxylase	K09588	vv10905Brassinosteroid_biosynthesis	Signaling.Hormone Signaling.Brassinosteroid Signaling.Brassinosteroid metabolism.Brassinosteroid biosynthesis
vv60002Alfin-like	1	7	0.01773		Vitvi13g00013	VIT_13s0067g00230	Extosin ectopically parting cells	K02366	vv11030Glycan_structures-biosynthesis1	Metabolism.Primary metabolism.Carbohydrate metabolism.Oligosaccharide metabolism.Glycan metabolism.Glycan structures-biosynthesis1
vv60013BHSH	1	0	0.002234		Vitvi13g00034	VIT_13s0067g00670	Nuclear pore complex protein Nup88	K14318	vv23013RNA_transport	Transport overview.Macromolecule transport.RNA transport
vv60014C2C2-CO	1	13	0.03083		Vitvi19g00498	VIT_19s0090g00420	Translation initiation factor eIF-1	K03113	vv23013RNA_transport	Metabolism.Primary metabolism.Protein metabolism and modification.Protein synthesis.Translation
vv60034HB	3	99	0.001588		Vitvi19g00436	VIT_19s0177g00100	Translation initiation factor eIF-1	K03113	vv23013RNA_transport	Transport overview.Macromolecule transport.RNA transport
vv60035HMG	1	17	0.03946		Vitvi19g01996	VIT_19s0177g00110	Translation initiation factor eIF-1	K03113	vv23013RNA_transport	Transport overview.Macromolecule transport.RNA transport
					Vitvi19g00490	VIT_19s0090g00340	Heat shock protein 91	HSP91	Vv23040Spliceosome Vv50101Channels_and_pores	Metabolism.Primary metabolism.Protein metabolism and modification.Protein folding.Chaperone-mediated protein folding.HSP-mediated protein folding
					Vitvi13g00069	VIT_13s0067g01210	Anaphase-promoting complex component APC1	K03348	vv24120Ubiquitin_mediated_proteolysis vv44110Cell_cycle	Metabolism.Primary metabolism.Protein metabolism and modification.Proteolysis.cytoplasmic and nuclear protein degradation.Ubiquitin-mediated proteolysis
					Vitvi19g00493	VIT_19s0090g00380	Ubiquitin thioesterase OTU1	K13719	vv24141Protein_processing_in_endoplasmic_reticulum	Metabolism.Primary metabolism.Protein metabolism and modification.Proteolysis.Peptidase-mediated proteolysis
					Vitvi19g00403	VIT_19s0014g05050	Heat shock HSP20 family protein	K13993	vv24141Protein_processing_in_endoplasmic_reticulum	Metabolism.Primary metabolism.Protein metabolism and modification.Protein folding.Chaperone-mediated protein folding.HSP-mediated protein folding
					Vitvi19g00421	VIT_19s0014g05310	Sec23/sec24 transport	K14007	vv24141Protein_processing_in_endoplasmic_reticulum vv50110Protein_coat	Transport overview.Macromolecule transport.Protein transport.Protein coat
					Vitvi13g00080	VIT_13s0067g01400	ABI4 (ABA insensitive 4)	ABI4	vv30001ABA_signaling vv60003AP2_EREBP	Signaling.Hormone Signaling.ABA Signaling.ABA-mediated Signaling pathway
					Vitvi19g00408	VIT_19s0014g05120	Constans-like 11	COL11_2	vv30009Flower_development vv34710Circadian_rhythm vv60014C2C2-CO	Development.Reproductive development.Flower development
					Vitvi19g00413	VIT_19s0014g05150	RPS2 (resistant to p. syringae 2)	K13459	vv34626Plant-pathogen_interaction	Response to stimulus.Stress response.Biotic stress response.Plant-pathogen interaction
					Vitvi19g01984	VIT_19s0014g05180	RPS2 (resistant to p. syringae 2)	K13459	vv34626Plant-pathogen_interaction	Response to stimulus.Stress response.Biotic stress response.Plant-pathogen interaction
					Vitvi19g01983	VIT_19s0014g05160	RPS2 (resistant to p. syringae 2)	K13459	vv34626Plant-pathogen_interaction	Response to stimulus.Stress response.Biotic stress response.Plant-pathogen interaction
					Vitvi13g00026	VIT_13s0067g00490	Protein kinase Xa21	K13437	vv34626Plant-pathogen_interaction	Response to stimulus.Stress response.Biotic stress response.Plant-pathogen interaction
					Vitvi19g00497	VIT_19s0090g00410	Calcium-dependent protein kinase 9 CPK9	CPK9	vv34626Plant-pathogen_interaction	Response to stimulus.Stress response.Biotic stress response.Plant-pathogen interaction
					Vitvi13g00042	VIT_13s0067g00810	R protein PRF disease resistance protein	K13453	vv34627R_proteins_from_Plant-pathogen_interaction	Response to stimulus.Stress response.Biotic stress response.Plant-pathogen interaction.R proteins from Plant-pathogen interaction
					Vitvi13g00041	VIT_13s0067g00780	R protein PRF disease resistance protein	K13453	vv34627R_proteins_from_Plant-pathogen_interaction	Response to stimulus.Stress response.Biotic stress response.Plant-pathogen interaction.R proteins from Plant-pathogen interaction
					Vitvi13g01887	VIT_13s0067g00740	R protein PRF disease resistance protein	K13453	vv34627R_proteins_from_Plant-pathogen_interaction	Response to stimulus.Stress response.Biotic stress response.Plant-pathogen interaction.R proteins from Plant-pathogen interaction
					Vitvi19g00412	VIT_19s0014g05140	R protein disease resistance protein	RPROT	vv34627R_proteins_from_Plant-pathogen_interaction	Response to stimulus.Stress response.Biotic stress response.Plant-pathogen interaction.R proteins from Plant-pathogen interaction
					Vitvi19g00484	VIT_19s0090g00260	R protein disease resistance protein	RPROT	vv34627R_proteins_from_Plant-pathogen_interaction	Response to stimulus.Stress response.Biotic stress response.Plant-pathogen interaction.R proteins from Plant-pathogen interaction
					Vitvi13g01890	VIT_13s0067g00790	R protein PRF disease resistance protein	K13453	vv34627R_proteins_from_Plant-pathogen_interaction	Response to stimulus.Stress response.Biotic stress response.Plant-pathogen interaction.R proteins from Plant-pathogen interaction
					Vitvi13g01889	VIT_13s0067g00760	R protein PRF disease resistance protein	K13453	vv34627R_proteins_from_Plant-pathogen_interaction	Response to stimulus.Stress response.Biotic stress response.Plant-pathogen interaction.R proteins from Plant-pathogen interaction
					Vitvi13g00043	VIT_13s0067g00830	R protein PRF disease resistance protein	K13453	vv34627R_proteins_from_Plant-pathogen_interaction	Response to stimulus.Stress response.Biotic stress response.Plant-pathogen interaction.R proteins from Plant-pathogen interaction
					Vitvi19g02010	VIT_19s0090g00240	R protein disease resistance protein	RPROT	vv34627R_proteins_from_Plant-pathogen_interaction	Response to stimulus.Stress response.Biotic stress response.Plant-pathogen interaction.R proteins from Plant-pathogen interaction
					Vitvi13g01888	VIT_13s0067g00750	R protein PRF disease resistance protein	K13453	vv34627R_proteins_from_Plant-pathogen_interaction	Response to stimulus.Stress response.Biotic stress response.Plant-pathogen interaction.R proteins from Plant-pathogen interaction
					Vitvi13g01892	VIT_13s0067g00860	Early flowering 4	ELF4	vv34710Circadian_rhythm	Signaling.Signaling pathway.Circadian clock Signaling
					Vitvi13g00090	VIT_13s0067g01530	BUB family protein kinase	K02178	vv44110Cell_cycle	Cellular process.Cell growth and death
					Vitvi13g00082	VIT_13s0067g01420	Cyclin 1b (CYC1b)	CYCB1_2	vv44110Cell_cycle	Cellular process.Cell growth and death
					Vitvi13g00098	VIT_13s0067g01660	Sister chromatid cohesion 1 protein 1 DIF1/SYN1	SYN1	vv44110Cell_cycle	Cellular process.Cell growth and death.Cell division.Meiosis
					Vitvi19g00464	VIT_19s0177g00360	Transport protein particle (TRAPP) component Bet3	BET3	vv50110Protein_coat	Transport overview.Macromolecule transport.Protein transport.Protein coat
					Vitvi13g00072	VIT_13s0067g01290	Clathrin heavy chain	K04646	vv50110Protein_coat	Transport overview.Macromolecule transport.Protein transport.Protein coat
					Vitvi13g00027	VIT_13s0067g00550	Clathrin, light polypeptide B	K04645	vv50110Protein_coat	Transport overview.Macromolecule transport.Protein transport.Protein coat
					Vitvi19g02006	VIT_19s0090g00110	VPS22	VPS22	vv50111Tethering_factors	Transport overview.Macromolecule transport.Protein transport.Tethering factors
					Vitvi19g00474	VIT_19s0090g00070	VPS22	VPS22	vv50111Tethering_factors	Transport overview.Macromolecule transport.Protein transport.Tethering factors
					Vitvi19g02002	VIT_19s0177g00280	DNAJ heat shock N-terminal domain-containing	DNAJREL	vv50132Primary_active_transporter_cat_A5_to_A8	Transport overview.Primary Active Transporters.P-P-bond hydrolysis-driven transporters.General Secretory Pathway (Sec)
					Vitvi19g02001	VIT_19s0177g00270	Molecular chaperone DnaJ	K03686	vv50132Primary_active_transporter_cat_A5_to_A8	Transport overview.Primary Active Transporters.P-P-bond hydrolysis-driven transporters.General Secretory Pathway (Sec)
					Vitvi13g00051	VIT_13s0067g00940	NLI interacting factor (NIF)	NIF	vv50132Primary_active_transporter_cat_A5_to_A8	Transport overview.Primary Active Transporters.P-P-bond hydrolysis-driven transporters.Mitochondrial Protein Translocase
					Vitvi13g00054	VIT_13s0067g01000	PHD finger protein alfin	ALFINDOM1	vv60002Alfin-like	Regulation overview.Regulation of gene expression.Regulation of transcription.Transcription factor.Alfin-like family transcription factor
					Vitvi13g00005	VIT_13s0067g00140	Proline-rich family protein	BHSH1	vv60013BHSH	Regulation overview.Regulation of gene expression.Regulation of transcription.Transcription factor.BHSH family transcription factor
					Vitvi19g00449	VIT_19s0177g00240	PDF2 (protodermal factor2)	PDF2_3	vv60034HB	Regulation overview.Regulation of gene expression.Regulation of transcription.Transcription factor.Homeobox domain family transcription factor
					Vitvi19g00451	VIT_19s0177g00250	PDF2 (protodermal factor2)	PDF2_1	vv60034HB	Regulation overview.Regulation of gene expression.Regulation of transcription.Transcription factor.Homeobox domain family transcription factor
					Vitvi13g01895	VIT_13s0067g01580	Anthocyaninless2 (ANL2)	ANL2_4	vv60034HB	Regulation overview.Regulation of gene expression.Regulation of transcription.Transcription factor.Homeobox domain family transcription factor
					Vitvi13g00031	VIT_13s0067g00640	High-mobility group B 1	HMGB1	vv60035HMG	Regulation overview.Regulation of gene expression.Regulation of transcription.Transcription factor.HMG family transcription factor
